# Supplementary material for: Transformers and large language models are efficient feature extractors for electronic health record studies
Source: Commun Med (Lond). 2025 Mar 21;5:83. doi: 10.1038/s43856-025-00790-1 (PMC11928488; doi:10.1038/s43856-025-00790-1)
Supplement: Supplementary file 4 — Supplementary Data 1 [file 43856_2025_790_MOESM4_ESM.xlsx]

## Sheet: Supplementary_Data_Panel_A
Source	Source Frequency [%]	Relative Uncertainty [%]
No Specific Source	49.8	4.37
Prophylaxis	38.68	0.21
Respiratory	18.16	7.56
Abdominal	8.91	15.17
Urinary	8.81	9.06
Skin & Soft Tissue	6.22	2.23
Other Specific	3.24	6.14
Orthopaedic	2.34	4.57
ENT	2.06	32.96
Not Informative	1.37	6.71
Neurological	1.06	37.95

## Sheet: Supplementary_Data_Panel_B
Source	Source Frequency [%]	Relative Uncertainty [%]
No Specific Source	31.8	13.52
Prophylaxis	21.9	2.74
Abdominal	15.1	22.68
Respiratory	14.83	25.8
Skin & Soft Tissue	13.35	5.81
Urinary	8.85	24.86
Other Specific	8.1	12.35
Orthopaedic	4.55	12.09
ENT	3.48	7.19
Neurological	3.23	32.56
Not Informative	3	19.17

## Sheet: Supplementary_Data_Panel_C
Global: Multi-Source Combination	Frequency (Count)
No Specific Source, Prophylaxis	240157
Other Specific, Prophylaxis	7574
Urinary, Prophylaxis	4573
Respiratory, Prophylaxis	4410
No Specific Source, Not Informative	4373
No Specific Source, Prophylaxis, Not Informative	3651
Abdominal, Prophylaxis	2621
Orthopaedic, Prophylaxis	1965
Urinary, Respiratory	1615
Skin & Soft Tissue, ENT	1140
Skin & Soft Tissue, Prophylaxis	936
ENT, Prophylaxis	912
Abdominal, Skin & Soft Tissue	529
Neurological, Prophylaxis	529
Skin & Soft Tissue, Not Informative	488
Respiratory, Not Informative	428
Neurological, Not Informative	345
Abdominal, Skin & Soft Tissue, Prophylaxis	166
Skin & Soft Tissue, Orthopaedic	141
Skin & Soft Tissue, Other Specific	131
Respiratory, Skin & Soft Tissue	121
Urinary, Abdominal, Prophylaxis	117
Urinary, Skin & Soft Tissue	106
Abdominal, Neurological, Prophylaxis	95
Other Specific, Not Informative	80
Urinary, Abdominal	69
Skin & Soft Tissue, Orthopaedic, Prophylaxis	51
Abdominal, Other Specific	29
Abdominal, Not Informative	22
Neurological, Skin & Soft Tissue, Prophylaxis	21
Neurological, Orthopaedic	14
Abdominal, Other Specific, Prophylaxis	10
Respiratory, No Specific Source, Not Informative	<10

## Sheet: Supplementary_Data_Panel_D
Dinstinct: Multi-Source Combination	Frequency (Count)
No Specific Source; Prophylaxis	370
Other Specific; Prophylaxis	147
Urinary; Prophylaxis	77
Abdominal; Prophylaxis	68
Orthopaedic; Prophylaxis	58
No Specific Source; Not Informative	53
Urinary; Respiratory	51
Respiratory; Prophylaxis	35
Skin & Soft Tissue; Prophylaxis	30
ENT; Prophylaxis	28
Neurological; Prophylaxis	25
Skin & Soft Tissue; ENT	19
Abdominal; Skin & Soft Tissue	18
No Specific Source; Prophylaxis; Not Informative	18
Respiratory; Not Informative	15
Neurological; Not Informative	14
Respiratory; Skin & Soft Tissue	<10
Other Specific; Not Informative	<10
Urinary; Skin & Soft Tissue	<10
Skin & Soft Tissue; Not Informative	<10
Urinary; Abdominal; Prophylaxis	<10
Skin & Soft Tissue; Orthopaedic	<10
Abdominal; Neurological; Prophylaxis	<10
Abdominal; Skin & Soft Tissue; Prophylaxis	<10
Skin & Soft Tissue; Orthopaedic; Prophylaxis	<10
Urinary; Abdominal	<10
Abdominal; Other Specific	<10
Skin & Soft Tissue; Other Specific	<10
Abdominal; Not Informative	<10
Neurological; Skin & Soft Tissue; Prophylaxis	<10
Respiratory; No Specific Source; Not Informative	<10
Neurological; Orthopaedic	<10
Abdominal; Other Specific; Prophylaxis	<10
