# Supplementary material for: Transformers and large language models are efficient feature extractors for electronic health record studies
Source: Commun Med (Lond). 2025 Mar 21;5:83. doi: 10.1038/s43856-025-00790-1 (PMC11928488; doi:10.1038/s43856-025-00790-1)
Supplement: Supplementary file 5 — Supplementary Data 2 [file 43856_2025_790_MOESM5_ESM.xlsx]

## Sheet: Flow Chart
Step	Training and Internal Test Set [n] (Oxford)	External Test Set [n] (Banbury)
Source Data	828114	111786
Removed Samples	1581	169
Training Split	743879	N/A
Test Split	82654	111617
Training Set	4000	N/A
Test Set	2000	2000
