# Supplementary material for: Transformers and large language models are efficient feature extractors for electronic health record studies
Source: Commun Med (Lond). 2025 Mar 21;5:83. doi: 10.1038/s43856-025-00790-1 (PMC11928488; doi:10.1038/s43856-025-00790-1)
Supplement: Supplementary file 6 — Supplementary Data 3 [file 43856_2025_790_MOESM6_ESM.xlsx]

## Sheet: testing_oxford_true
urinary	respiratory	abdominal	neurological	skin_soft_tissue	ent	orthopaedic	other_specific	no_specific_source	prophylaxis	uncertainty	not_informative
0	0	1	0	0	0	0	0	0	0	0	0
0	0	0	0	0	0	0	0	1	1	0	0
0	0	0	0	1	0	0	0	0	0	0	0
0	0	0	0	0	0	0	0	1	1	0	0
0	0	0	0	0	0	0	0	1	1	0	0
0	0	0	0	0	0	0	0	1	1	0	0
0	0	0	0	0	0	0	0	1	0	0	0
0	0	1	0	0	0	0	0	0	0	0	0
0	0	1	0	0	0	0	0	0	0	0	0
0	1	0	0	0	0	0	0	0	0	0	0
1	0	0	0	0	0	0	0	0	0	0	0
0	1	0	0	0	0	0	0	0	0	0	0
0	0	0	0	0	0	0	0	1	1	0	0
0	0	0	0	0	0	0	0	1	1	0	0
0	0	0	0	0	0	0	0	1	1	0	0
0	0	0	0	0	0	0	0	1	1	0	0
0	0	0	0	0	0	0	0	1	0	0	0
1	0	0	0	0	0	0	0	0	0	0	0
0	0	0	0	0	0	0	0	1	0	0	0
0	0	0	0	0	0	0	0	1	0	1	0
0	0	0	0	1	0	0	0	0	0	0	0
0	0	0	0	1	0	0	0	0	0	0	0
1	0	0	0	0	0	0	0	0	0	0	0
0	0	0	0	0	0	0	0	1	1	0	0
0	0	0	0	0	0	0	0	1	1	0	0
0	1	0	0	0	0	0	0	0	0	1	0
0	1	0	0	0	0	0	0	0	0	0	0
0	0	0	0	0	0	0	0	1	0	0	0
0	0	0	0	0	0	0	0	1	0	0	0
0	0	0	0	0	0	0	0	1	1	0	0
0	0	1	0	0	0	0	0	0	0	0	0
0	0	0	0	0	0	0	0	1	1	0	0
0	0	0	0	0	0	0	0	1	1	0	0
0	0	0	0	0	0	0	0	1	1	0	0
0	0	0	0	0	1	0	0	0	0	0	0
0	0	0	0	1	1	0	0	0	0	0	0
0	0	0	0	0	0	0	0	1	1	0	0
0	0	0	0	1	0	0	0	0	0	0	0
0	0	0	0	0	1	0	0	0	0	1	0
0	1	0	0	0	0	0	0	0	0	0	0
0	0	0	0	0	0	0	0	1	0	0	0
0	0	0	0	1	0	0	0	0	0	0	0
0	0	0	0	1	0	0	0	0	0	0	0
0	0	0	0	0	0	0	0	1	1	0	0
0	0	0	0	0	0	0	0	1	0	0	0
0	0	0	0	0	0	0	0	1	1	0	0
0	0	0	0	0	0	0	0	1	1	0	0
0	0	1	0	0	0	0	0	0	0	1	0
0	1	0	0	0	0	0	0	0	0	0	0
0	0	1	0	0	0	0	0	0	0	0	0
0	1	0	0	0	0	0	0	0	0	0	0
0	0	0	0	0	0	0	0	1	1	0	0
0	0	0	0	0	0	0	0	1	1	0	0
0	0	0	0	0	0	0	0	1	0	0	0
0	0	1	0	0	0	0	0	0	0	0	0
0	1	0	0	0	0	0	0	0	0	0	0
0	1	0	0	0	0	0	0	0	1	0	0
0	0	0	0	1	0	0	0	0	0	0	0
0	0	0	0	0	0	0	0	1	1	1	0
0	0	0	1	0	0	0	0	0	0	1	0
0	0	0	0	0	0	0	0	1	0	0	0
0	1	0	0	0	0	0	0	0	0	0	0
1	0	0	0	0	0	0	0	0	0	0	0
0	0	0	0	0	0	0	0	1	0	0	0
0	0	0	0	0	0	0	0	1	1	0	0
0	0	0	0	0	0	0	0	1	1	0	0
0	0	0	0	1	0	0	0	0	0	0	0
0	0	1	0	0	0	0	0	0	0	0	0
1	0	0	0	0	0	0	0	0	0	0	0
0	0	0	0	0	0	0	0	1	0	0	0
0	0	0	0	1	0	0	0	0	0	0	0
0	0	0	0	0	0	0	0	1	1	0	0
0	1	0	0	0	0	0	0	0	0	1	0
0	0	0	0	0	0	1	0	0	0	0	0
0	1	0	0	0	0	0	0	0	1	0	0
0	0	0	0	1	0	0	0	0	0	1	0
0	0	1	0	0	0	0	0	0	0	0	0
0	1	0	0	0	0	0	0	0	0	0	0
0	0	0	0	0	0	0	0	1	1	0	0
0	0	1	0	0	0	0	0	0	1	0	0
0	0	1	0	0	0	0	0	0	0	0	0
0	0	0	0	1	0	0	0	0	0	0	0
0	0	0	0	0	0	0	0	1	1	0	0
0	0	0	0	1	0	0	0	0	0	0	0
0	0	0	0	0	0	1	0	0	0	0	0
0	0	0	0	0	0	0	0	1	1	0	0
0	0	0	0	0	0	0	0	1	1	0	0
0	0	0	0	0	0	0	0	1	0	0	0
0	0	0	0	1	0	0	0	0	0	0	0
0	0	0	0	0	0	0	0	1	0	0	1
0	0	0	0	0	0	0	0	1	0	0	0
0	0	0	0	1	0	0	0	0	0	0	0
0	0	0	0	0	0	0	1	0	1	0	0
0	1	0	0	0	0	0	0	0	0	0	0
0	0	0	0	0	0	0	0	1	0	0	0
0	0	0	0	0	0	0	0	1	1	0	0
0	0	0	0	0	0	0	0	1	1	0	0
0	0	0	0	0	0	0	0	1	1	0	0
0	0	0	0	0	0	0	0	1	0	0	0
0	1	0	0	0	0	0	0	0	0	0	0
0	1	0	0	0	0	0	0	0	0	0	0
0	0	1	0	0	0	0	0	0	0	0	0
0	0	0	0	0	0	0	0	1	0	0	0
0	1	0	0	0	0	0	0	0	0	0	0
0	0	0	0	0	0	1	0	0	0	0	0
0	0	0	0	0	0	0	0	1	1	0	0
0	0	0	0	0	0	0	0	1	1	0	0
0	0	0	0	0	0	0	0	1	1	0	0
0	0	0	0	0	0	0	0	1	1	0	0
0	0	0	0	0	0	0	0	1	0	0	0
0	0	0	0	0	0	0	0	1	1	0	0
0	0	0	0	0	0	0	0	1	0	0	0
0	1	0	0	0	0	0	0	0	0	0	0
1	0	0	0	0	0	0	0	0	0	0	0
0	0	0	0	0	0	0	0	1	0	0	0
0	0	0	0	0	0	0	1	0	0	0	0
0	0	0	0	0	0	0	0	1	1	0	0
0	0	0	0	1	0	0	0	0	0	0	0
1	0	0	0	0	0	0	0	0	0	0	0
0	0	0	0	0	0	0	0	1	1	0	0
0	0	0	0	0	0	0	0	1	1	0	0
0	1	0	0	0	0	0	0	0	0	0	0
0	0	0	0	0	0	0	0	1	1	0	0
0	0	1	0	0	0	0	0	0	0	0	0
0	1	0	0	0	0	0	0	0	0	0	0
0	1	0	0	0	0	0	0	0	0	0	0
0	0	1	0	0	0	0	0	0	0	0	0
0	0	0	0	0	0	0	0	1	1	0	0
0	1	0	0	0	0	0	0	0	0	0	0
0	0	0	0	0	0	0	0	1	1	0	0
0	0	0	0	0	0	0	0	1	1	0	0
0	0	0	0	0	1	0	0	0	0	0	0
0	1	0	0	0	0	0	0	0	0	0	0
0	0	0	0	0	0	0	0	1	1	0	0
0	0	0	1	0	0	0	0	0	0	0	0
0	0	0	0	0	0	0	0	1	1	0	0
0	0	1	0	0	0	0	0	0	0	0	0
0	0	0	0	0	0	0	0	1	0	0	0
0	1	0	0	0	0	0	0	0	0	0	0
0	0	0	0	0	0	0	0	1	0	0	0
0	0	0	0	0	0	0	0	1	0	0	0
1	0	0	0	0	0	0	0	0	0	0	0
0	0	0	0	1	0	0	0	0	0	0	0
0	0	0	0	0	1	0	0	0	0	0	0
0	0	1	0	0	0	0	0	0	0	0	0
0	0	0	0	0	0	0	0	1	1	0	0
0	0	0	0	0	0	0	0	1	1	0	0
0	0	0	0	0	0	0	0	1	1	0	0
0	0	1	0	0	0	0	0	0	1	0	0
0	0	0	0	0	0	0	0	1	0	0	1
0	0	0	0	1	0	0	0	0	0	0	0
0	0	0	0	0	0	0	0	1	1	0	0
0	1	0	0	0	0	0	0	0	0	0	0
0	0	0	0	0	0	0	0	1	0	0	0
0	0	0	0	0	0	0	1	0	0	0	0
0	0	0	0	0	0	0	0	1	1	0	0
0	0	0	0	0	1	0	0	0	0	0	0
0	0	0	0	0	0	0	0	1	1	0	0
0	0	0	0	0	1	0	0	0	0	0	0
0	0	1	0	0	0	0	0	0	1	0	0
0	1	0	0	0	0	0	0	0	0	0	0
0	0	0	0	1	0	0	0	0	0	1	0
0	0	1	0	0	0	0	0	0	0	0	0
0	0	0	0	0	0	0	0	1	1	0	0
0	0	0	0	0	0	0	0	1	1	0	0
0	1	0	0	0	0	0	0	0	0	0	0
1	0	0	0	0	0	0	0	0	0	1	0
0	0	0	0	0	0	0	0	1	1	0	0
0	0	0	0	0	0	0	0	1	1	0	0
0	1	0	0	0	0	0	0	0	0	0	0
0	1	0	0	0	0	0	0	0	0	0	0
0	0	0	0	0	0	0	0	1	1	0	0
0	0	0	0	0	0	1	0	0	0	0	0
0	0	0	0	0	0	0	0	1	1	0	0
0	0	0	0	0	0	0	0	1	1	0	0
0	0	1	0	0	0	0	0	0	0	1	0
0	0	1	0	0	0	0	0	0	0	1	0
0	0	0	0	0	0	0	0	1	1	0	0
0	0	0	0	0	0	0	0	1	0	1	0
0	0	0	0	1	0	0	0	0	0	0	0
1	0	0	0	0	0	0	0	0	0	0	0
0	0	0	0	0	0	0	0	1	0	0	0
0	1	0	0	0	0	0	0	0	0	0	0
0	0	0	0	0	0	0	0	1	1	0	0
0	0	0	0	0	0	0	0	1	0	1	0
0	0	0	0	0	0	0	0	1	1	0	0
0	0	1	0	0	0	0	0	0	0	0	0
0	0	1	0	0	0	0	0	0	0	0	0
0	0	0	0	0	1	0	0	0	1	0	0
0	0	1	0	0	0	0	0	0	0	0	0
1	0	0	0	0	0	0	0	0	0	0	0
0	0	0	0	0	0	0	0	1	0	0	0
0	0	0	0	0	0	0	0	1	0	1	0
0	1	0	0	0	0	0	0	0	0	0	0
0	0	1	0	0	0	0	0	0	0	0	0
0	1	0	0	0	0	0	0	0	0	1	0
0	0	0	0	0	0	1	0	0	1	0	0
0	0	0	0	0	0	0	1	0	0	0	0
0	0	0	0	0	0	0	1	0	0	1	0
0	1	0	0	0	0	0	0	0	0	0	0
0	0	1	0	0	0	0	0	0	1	1	0
0	0	0	0	0	0	0	1	0	1	0	0
0	1	0	0	0	0	0	0	0	0	0	0
0	0	0	0	0	1	0	0	0	0	1	0
0	0	0	0	0	0	0	0	1	0	1	0
0	0	0	0	1	0	0	0	0	0	0	0
0	1	0	0	0	0	0	0	0	0	0	0
0	0	0	0	0	0	0	0	1	1	0	0
0	0	0	0	0	0	0	0	1	1	0	0
0	0	1	0	0	0	0	0	0	1	0	0
0	0	0	0	0	0	0	1	0	0	1	0
0	1	0	0	0	0	0	0	0	0	0	0
0	0	0	0	0	0	0	0	1	1	0	0
0	0	0	0	0	0	0	0	1	1	0	0
0	0	0	0	0	0	0	0	1	0	0	0
0	0	0	0	0	0	0	0	1	0	0	0
0	0	0	0	0	0	0	0	1	1	0	0
0	1	0	0	0	0	0	0	0	0	0	0
0	0	0	0	0	0	0	0	1	1	0	0
0	0	0	0	0	0	0	0	1	1	0	0
1	0	0	0	0	0	0	0	0	0	0	0
0	0	1	0	0	0	0	0	0	0	0	0
0	0	0	0	0	0	0	0	1	0	0	0
1	1	0	0	0	0	0	0	0	0	1	0
0	0	0	0	0	0	0	0	1	1	0	0
0	0	0	0	0	0	0	0	1	0	0	0
0	0	0	0	0	0	0	0	1	1	0	0
0	0	1	0	0	0	0	0	0	0	0	0
0	0	0	0	0	0	0	0	1	1	0	0
0	0	0	0	0	0	0	0	1	0	0	0
0	0	0	0	1	0	0	0	0	0	0	0
0	0	0	0	1	0	0	0	0	0	1	0
0	0	0	0	0	1	0	0	0	0	0	0
0	0	0	0	0	0	0	0	1	1	0	0
0	0	0	0	0	0	0	0	1	1	0	0
0	0	0	0	0	0	0	0	1	0	0	0
0	0	1	0	0	0	0	0	0	0	0	0
0	0	0	0	0	0	0	0	1	1	0	0
0	0	0	0	0	0	0	0	1	1	0	0
0	0	0	0	0	0	0	0	1	1	0	0
0	0	0	0	0	0	0	0	1	0	0	0
0	1	0	0	0	0	0	0	0	0	1	0
0	0	0	0	0	0	0	0	1	0	0	0
0	0	0	0	0	0	0	0	1	0	0	0
0	0	0	0	0	0	0	0	1	0	1	0
0	1	0	0	0	0	0	0	0	0	0	0
0	0	0	0	0	0	0	0	1	0	0	0
1	0	0	0	0	0	0	0	0	0	0	0
0	0	0	0	0	0	0	0	1	1	0	0
0	0	0	0	0	1	0	0	0	0	1	0
0	0	0	0	1	0	0	0	0	0	0	0
0	0	0	0	0	0	0	0	1	1	0	0
0	1	0	0	0	0	0	0	0	0	0	0
0	0	1	0	0	0	0	0	0	0	0	0
0	0	0	0	0	0	0	0	1	1	0	0
0	0	1	0	0	0	0	0	0	0	1	0
0	0	1	0	0	0	0	0	0	0	0	0
0	0	0	0	0	0	0	0	1	0	0	0
0	0	1	0	0	0	0	0	0	0	0	0
1	0	0	0	0	0	0	0	0	1	0	0
0	0	1	0	0	0	0	0	0	1	0	0
0	0	0	0	0	0	0	0	1	1	0	0
0	0	0	0	0	0	0	0	1	1	0	0
0	1	0	0	0	0	0	0	0	0	0	0
0	0	0	0	0	0	0	1	0	0	0	0
0	0	0	0	0	0	0	1	0	1	0	0
0	0	0	0	0	0	0	0	1	0	0	0
0	0	0	0	0	0	0	0	1	0	0	0
0	1	0	0	0	0	0	0	0	0	0	0
0	1	0	0	0	0	0	0	0	0	0	0
0	0	0	0	0	0	0	0	1	1	0	0
0	1	0	0	0	0	0	0	0	0	0	0
0	1	0	0	0	0	0	0	0	0	0	0
0	1	0	0	0	0	0	0	0	0	0	1
0	1	0	0	0	0	0	0	0	0	0	0
0	0	0	0	1	0	0	0	0	0	0	0
0	0	0	0	0	0	0	0	1	0	0	0
1	0	0	0	0	0	0	0	0	0	0	0
0	0	0	0	0	0	0	0	1	1	0	0
0	0	0	0	0	0	0	0	1	1	0	0
0	0	0	0	0	0	0	0	1	1	0	0
0	0	0	0	0	0	0	1	0	0	0	0
1	1	0	0	0	0	0	0	0	0	1	0
0	1	0	0	0	0	0	0	0	0	0	0
0	0	1	0	0	0	0	0	0	0	0	0
0	0	0	0	0	0	0	0	1	1	0	0
0	0	0	0	0	0	0	0	1	1	0	0
0	0	0	0	0	0	0	0	1	0	0	0
0	0	0	0	0	0	0	0	1	0	1	0
0	0	1	0	0	0	0	0	0	1	0	0
0	0	0	0	0	0	0	0	1	0	0	0
0	0	0	0	0	0	0	0	1	1	0	0
0	0	0	0	0	0	0	0	1	1	0	0
0	0	0	0	0	0	0	0	1	1	0	0
0	0	0	0	0	0	0	0	1	1	0	0
0	0	0	0	0	0	0	0	1	0	0	0
0	0	0	0	0	0	0	0	1	0	0	0
0	0	0	0	0	0	0	0	1	1	0	0
0	0	0	0	0	0	0	0	1	1	0	1
0	0	0	0	0	0	0	1	0	1	0	0
0	0	0	0	0	0	0	0	1	1	0	0
0	0	0	0	0	0	0	1	0	0	0	0
0	0	0	0	0	0	0	1	0	1	0	0
0	0	0	0	0	0	1	0	0	1	0	0
0	0	0	0	0	0	0	0	1	1	0	0
0	0	0	0	0	0	0	0	1	1	0	0
0	0	0	0	0	0	0	0	1	1	0	0
0	1	0	0	0	0	0	0	0	0	0	0
1	0	0	0	1	0	0	0	0	1	0	0
0	0	0	0	0	0	0	0	1	1	0	0
0	0	0	0	0	0	1	0	0	0	0	0
0	0	0	0	0	0	0	0	1	1	0	0
0	0	0	0	0	0	0	0	1	0	1	0
1	0	0	0	0	0	0	0	0	0	0	0
0	0	0	0	0	0	0	0	1	0	0	0
0	1	0	0	0	0	0	0	0	0	0	0
0	0	0	0	0	0	0	0	1	0	0	0
0	1	0	0	0	0	0	0	0	0	0	0
0	0	0	0	0	0	0	1	0	1	0	0
0	0	1	0	0	0	0	0	0	0	1	0
0	0	0	0	0	0	0	1	0	0	0	0
0	0	0	0	0	0	0	0	1	1	0	0
0	0	0	0	0	0	0	0	1	1	0	0
0	0	0	0	0	0	0	0	1	0	0	0
0	0	1	0	0	0	0	0	0	0	0	0
0	0	1	0	0	0	0	0	0	0	0	0
0	0	0	0	0	0	0	1	0	0	0	0
0	0	1	0	0	0	0	0	0	0	1	0
0	1	0	0	0	0	0	0	0	0	0	0
0	0	0	0	0	0	0	0	1	1	0	0
0	0	1	0	0	0	0	0	0	0	0	0
0	0	1	0	0	0	0	0	0	0	0	0
0	0	0	0	0	0	0	0	1	1	0	0
1	0	0	0	0	0	0	0	0	0	0	0
0	0	0	0	1	0	0	0	0	0	0	0
0	0	0	0	0	0	0	0	1	1	0	0
0	1	0	0	0	0	0	0	0	0	0	0
0	0	1	0	0	0	0	0	0	1	1	0
0	0	0	0	0	1	0	0	0	0	0	0
0	0	1	0	0	0	0	0	0	0	0	0
0	0	0	0	0	0	0	0	1	1	0	0
0	0	0	0	0	1	0	0	0	0	0	0
0	0	0	0	0	0	0	1	0	0	1	0
0	1	0	0	0	0	0	0	0	0	0	0
0	0	0	0	0	0	0	0	1	0	0	0
0	0	0	0	0	0	0	0	1	1	0	0
0	0	0	0	0	0	0	0	1	0	0	0
0	0	0	0	0	0	0	0	1	1	0	0
0	0	0	0	0	0	0	0	1	0	0	0
0	0	0	0	0	0	0	0	1	0	0	0
0	0	0	0	0	0	0	0	1	1	0	0
1	0	0	0	0	0	0	0	0	0	0	0
1	1	0	0	0	0	0	0	0	0	0	0
0	0	1	0	0	0	0	0	0	0	0	0
0	0	0	0	0	0	0	1	0	1	0	0
0	0	0	0	1	0	0	0	0	0	0	0
0	0	0	0	0	0	0	0	1	1	0	0
0	1	0	0	0	0	0	0	0	0	0	0
0	0	1	0	0	0	0	0	0	0	1	0
0	0	0	0	1	0	0	0	0	0	0	0
0	0	0	0	0	0	0	1	0	0	0	0
1	0	0	0	0	0	0	0	0	0	0	0
0	0	0	0	0	0	0	0	1	1	0	0
0	0	0	0	0	0	0	0	1	1	0	0
0	1	0	0	0	0	0	0	0	0	0	0
0	1	0	0	0	0	0	0	0	0	0	0
0	0	0	0	0	0	0	0	1	0	0	0
0	0	0	0	0	0	0	0	1	0	1	0
0	1	0	0	0	0	0	0	0	0	0	0
0	0	0	0	0	0	0	0	1	1	0	0
0	0	0	0	0	0	0	0	1	1	0	0
0	1	0	0	0	0	0	0	0	0	1	0
0	0	0	0	0	0	0	0	1	1	0	0
0	0	0	0	0	0	0	0	1	0	0	0
0	0	0	0	1	0	0	0	0	0	0	0
0	0	0	0	0	0	0	0	1	0	0	0
0	0	0	0	0	0	0	0	1	1	0	0
0	1	0	0	0	0	0	0	0	0	1	1
0	0	0	0	0	0	0	1	0	0	0	0
0	1	0	0	1	0	0	0	0	0	0	0
0	0	0	0	0	0	0	0	1	0	0	1
0	0	0	0	0	0	0	1	0	0	0	0
0	0	0	0	0	0	0	1	0	0	0	0
0	0	0	0	0	0	0	0	1	1	0	0
0	0	1	0	0	0	0	0	0	0	0	0
0	0	0	0	0	0	0	1	0	0	0	0
0	0	0	0	0	0	0	0	1	1	0	0
0	0	0	0	0	0	0	0	1	0	0	0
0	0	0	0	0	0	0	0	1	1	0	0
0	0	0	0	0	0	0	0	1	1	0	0
0	0	0	0	0	0	0	1	0	0	0	0
0	0	0	0	0	0	0	0	1	1	0	0
0	0	0	0	1	0	0	0	0	0	0	0
0	1	0	0	0	0	0	0	0	0	0	0
0	0	0	0	1	0	0	0	0	0	0	0
0	0	0	1	0	0	0	0	0	0	0	0
0	0	0	0	0	0	0	0	1	1	0	0
1	0	0	0	0	0	0	0	0	0	1	0
0	0	0	0	0	0	0	0	1	0	0	0
1	0	0	0	0	0	0	0	0	0	0	0
0	0	0	0	0	1	0	0	0	0	0	0
0	0	1	0	0	0	0	0	0	0	0	0
1	0	0	0	0	0	0	0	0	0	1	0
0	0	0	0	0	0	0	0	1	0	0	0
0	0	0	0	0	0	0	0	1	0	0	0
0	0	0	0	0	0	0	0	1	1	0	0
0	0	0	0	0	0	0	0	1	1	0	0
0	0	0	0	0	0	0	0	1	0	0	0
0	0	0	0	0	0	0	0	1	1	0	0
0	0	0	0	0	0	1	0	0	0	0	0
0	0	0	0	0	0	0	0	1	1	0	0
0	0	0	0	1	0	0	0	0	0	0	0
1	1	0	0	0	0	0	0	0	0	1	0
0	0	0	0	0	0	0	0	1	0	0	0
0	0	1	0	0	0	0	0	0	0	0	0
0	0	0	0	1	0	0	0	0	0	0	0
0	0	0	0	0	0	0	0	1	1	0	0
0	1	0	0	0	0	0	0	0	0	0	0
0	0	0	0	0	0	0	0	1	0	0	0
0	0	0	0	0	0	0	1	0	0	0	0
0	0	0	0	0	0	0	0	1	0	0	0
0	1	0	0	0	0	0	0	0	0	0	0
0	1	0	0	0	0	0	0	0	0	0	0
0	0	0	0	0	0	0	0	1	1	0	0
0	0	0	0	0	0	0	0	1	0	0	0
0	1	0	0	0	0	0	0	0	0	0	0
1	0	0	0	0	0	0	0	0	0	0	0
0	0	0	0	0	0	0	0	1	1	0	0
0	1	0	0	0	0	0	0	0	0	0	0
0	0	0	0	0	0	0	0	1	1	0	0
0	0	1	0	0	0	0	0	0	0	0	0
0	0	0	0	0	0	0	1	0	1	1	0
0	0	0	0	0	0	0	0	1	1	0	0
0	0	0	0	0	0	0	0	1	1	0	0
1	0	0	0	0	0	0	0	0	0	0	0
0	0	0	0	0	0	0	0	1	1	0	0
0	1	0	0	0	0	0	0	0	0	0	0
0	1	0	0	0	0	0	0	0	0	0	0
1	0	0	0	0	0	0	0	0	0	1	0
0	0	0	0	0	0	0	0	1	1	0	0
0	0	0	0	0	0	0	0	1	1	0	0
0	0	0	0	1	0	0	0	0	0	0	0
0	1	0	0	0	0	0	0	0	0	0	0
1	0	0	0	0	0	0	0	0	0	0	0
0	0	0	0	0	0	0	0	1	0	0	0
0	0	0	0	0	0	0	0	1	1	0	0
0	0	0	0	0	0	0	0	1	1	0	0
0	0	0	0	0	0	0	0	1	0	0	0
0	0	0	0	0	0	0	0	1	1	0	0
0	0	0	0	0	0	0	0	1	1	0	0
1	0	0	0	0	0	0	0	0	0	0	0
0	0	0	0	0	0	0	1	0	0	0	0
0	0	1	0	0	0	0	0	0	0	0	0
0	0	0	0	0	0	1	0	0	1	0	0
0	0	0	0	0	0	0	0	1	1	0	0
0	0	0	0	0	0	0	0	1	0	0	0
0	0	0	0	0	0	0	0	1	0	0	0
0	1	0	0	0	0	0	0	0	0	0	0
0	0	0	0	0	0	0	0	1	1	0	0
0	0	0	0	0	0	0	0	1	1	0	0
1	0	0	0	0	0	0	0	0	0	0	0
0	0	1	0	0	0	0	0	0	0	0	0
0	0	0	0	1	0	1	0	0	0	0	0
0	0	0	0	0	0	0	0	1	0	0	0
0	0	0	0	0	0	0	0	1	1	0	0
0	0	0	0	0	0	0	0	1	0	0	0
0	0	0	0	0	0	0	0	1	1	0	0
0	0	1	0	0	0	0	0	0	0	0	0
0	0	0	0	0	1	0	0	0	0	0	0
0	0	0	0	0	0	0	0	1	1	0	0
0	0	0	0	0	0	0	0	1	0	0	0
0	0	0	0	0	0	0	0	1	1	0	0
0	0	0	0	0	1	0	0	0	1	0	0
0	0	1	0	0	0	0	0	0	0	0	0
1	0	0	0	0	0	0	0	0	0	0	0
0	0	0	0	0	0	0	0	1	1	0	0
1	0	0	0	0	0	0	0	0	0	0	0
0	0	0	0	0	0	0	0	1	1	0	0
0	0	0	0	0	0	0	0	1	0	0	0
0	0	1	0	0	0	0	0	0	0	0	0
0	0	0	0	0	0	0	1	0	1	0	0
0	0	0	0	0	0	0	0	1	1	0	0
0	0	1	0	0	0	0	0	0	0	0	0
0	0	0	0	0	0	0	0	1	1	0	1
0	0	0	0	0	0	0	0	1	0	0	0
0	0	0	0	0	0	0	0	1	0	0	0
0	0	0	0	0	0	0	0	1	1	0	0
0	0	0	0	0	0	0	0	1	1	0	0
0	0	0	0	0	0	0	0	1	1	0	0
0	1	0	0	0	0	0	0	0	0	0	0
0	1	0	0	0	0	0	0	0	0	0	0
0	0	0	0	0	0	0	0	1	1	0	0
1	0	0	0	0	0	0	0	0	0	0	0
0	0	0	0	0	0	0	0	1	1	0	0
0	0	0	0	0	0	0	0	1	1	0	0
0	0	0	0	0	0	0	1	0	1	0	0
0	1	0	0	0	0	0	0	0	0	0	0
0	0	1	0	0	0	0	0	0	0	0	0
0	1	0	0	0	0	0	0	0	0	0	0
0	0	0	0	0	0	0	1	0	1	0	0
0	0	1	0	0	0	0	0	0	0	1	0
0	0	0	0	0	0	0	0	1	1	0	0
1	0	0	0	0	0	0	0	0	1	0	0
0	0	0	0	0	0	0	0	1	1	0	0
0	0	0	0	0	0	0	0	1	1	0	0
0	0	0	0	0	1	0	0	0	0	0	0
0	1	0	0	0	0	0	0	0	1	0	0
0	1	1	0	0	0	0	0	0	0	1	0
0	1	0	0	0	0	0	0	0	0	0	0
0	0	1	0	0	0	0	0	0	0	0	0
0	0	0	0	0	0	0	0	1	1	0	0
0	0	0	0	0	0	0	0	1	0	0	0
0	0	1	0	0	0	0	0	0	0	0	0
0	0	0	0	0	0	0	1	0	0	0	0
0	0	0	0	0	0	0	0	1	0	0	1
0	0	0	0	0	0	0	0	1	0	0	0
0	0	1	0	0	0	0	0	0	0	0	0
0	1	0	0	0	0	0	0	0	0	0	0
0	0	0	0	0	0	0	0	1	0	1	0
1	0	0	0	0	0	0	0	0	0	0	0
0	0	0	0	0	0	0	0	1	1	0	0
1	0	0	0	0	0	0	0	0	0	1	0
0	0	0	0	0	0	0	0	1	0	0	0
0	0	0	0	0	0	0	0	1	1	0	0
0	0	0	0	0	0	0	0	1	0	0	0
1	0	0	0	0	0	0	0	0	0	0	0
0	0	0	0	1	0	0	0	0	0	0	0
0	0	0	0	1	0	0	0	0	0	0	0
1	0	0	0	0	0	0	0	0	0	0	0
0	0	1	0	0	0	0	0	0	0	0	0
0	0	1	0	0	0	0	0	0	0	0	0
0	0	0	0	0	0	0	0	1	1	0	0
0	0	1	0	0	0	0	0	0	0	1	0
0	0	0	0	0	0	0	0	1	1	0	0
0	1	0	0	0	0	0	0	0	0	0	0
0	0	1	0	0	0	0	0	0	0	0	0
0	0	0	0	0	0	0	0	1	1	0	0
0	1	0	0	0	0	0	0	0	0	0	0
0	0	0	0	0	0	0	0	1	1	0	0
0	0	0	0	0	0	0	0	1	1	0	0
0	0	1	0	0	0	0	0	0	0	1	0
0	0	0	0	0	0	0	0	1	1	0	0
0	0	0	0	0	0	0	0	1	1	0	0
0	0	0	0	1	0	0	0	0	0	0	0
0	1	0	0	0	0	0	0	0	0	0	0
0	0	0	0	0	0	0	0	1	1	0	0
0	0	0	0	0	0	0	0	1	1	0	0
0	0	0	0	0	0	0	0	1	0	0	0
0	0	0	0	0	0	0	0	1	1	0	0
0	0	0	0	1	0	0	0	0	0	0	0
0	0	1	0	0	0	0	0	0	0	0	0
0	0	0	0	0	0	0	1	0	0	0	0
0	0	0	0	0	0	0	0	1	1	0	0
0	1	0	0	0	0	0	0	0	0	0	0
0	0	0	0	0	0	0	0	1	0	1	0
1	0	0	0	0	0	0	0	0	0	0	0
0	1	0	0	0	0	0	0	0	0	0	0
0	1	0	0	0	0	0	0	0	0	1	1
0	0	1	0	0	0	0	0	0	0	0	0
0	0	0	0	0	0	0	0	1	1	0	0
0	1	0	0	0	0	0	0	0	1	0	0
0	0	0	0	0	0	0	0	1	1	0	0
1	1	0	0	0	0	0	0	0	0	1	0
0	0	0	0	0	0	0	0	1	1	0	0
0	0	0	0	0	0	0	0	1	1	0	0
0	0	0	0	0	0	0	0	1	0	1	0
0	1	0	0	0	0	0	0	0	0	0	0
1	0	0	0	0	0	0	0	0	0	0	0
0	0	0	0	0	0	0	0	1	1	0	0
0	0	0	0	0	0	0	1	0	0	0	0
0	1	0	0	0	0	0	0	0	0	0	0
0	0	1	0	0	0	0	0	0	0	0	0
0	0	1	1	0	0	0	0	0	1	0	0
0	0	0	0	0	0	0	0	1	0	0	0
0	1	0	0	0	0	0	0	0	0	0	0
0	0	0	0	0	0	0	1	0	0	0	0
0	0	1	0	0	0	0	0	0	0	0	0
0	0	0	0	1	0	0	0	0	0	0	0
0	0	0	0	0	0	0	0	1	1	0	0
0	0	0	0	0	0	0	1	0	0	1	0
0	0	0	0	0	0	0	0	1	1	0	0
0	0	0	0	0	0	0	0	1	1	0	0
1	0	0	0	0	0	0	0	0	0	0	0
0	1	0	0	0	0	0	0	0	0	0	0
0	0	0	0	0	0	0	0	1	1	0	0
0	0	0	0	0	0	0	1	0	1	0	0
0	0	0	0	0	0	1	0	0	0	0	0
0	0	0	0	0	0	0	0	1	1	0	0
1	0	0	0	0	0	0	0	0	0	0	0
0	0	0	0	0	0	0	0	1	0	0	0
0	0	0	0	0	1	0	0	0	0	0	0
0	0	0	0	0	0	0	0	1	1	0	0
0	1	0	0	0	0	0	0	0	0	0	0
0	1	0	0	0	0	0	0	0	0	0	0
0	1	0	0	0	0	0	0	0	0	0	0
0	0	0	0	1	0	0	0	0	0	0	0
0	1	0	0	0	0	0	0	0	0	0	0
0	0	0	0	1	0	0	0	0	0	0	0
0	0	0	0	1	0	0	0	0	0	0	0
0	0	0	0	0	0	0	1	0	1	0	0
1	0	0	0	0	0	0	0	0	0	0	0
0	0	0	0	0	0	1	0	0	0	0	0
0	0	0	0	0	0	0	0	1	0	0	0
0	1	0	0	0	0	0	0	0	0	0	0
0	0	0	0	0	0	0	0	1	1	0	0
0	0	1	0	0	0	0	0	0	0	1	0
0	0	0	0	0	0	0	0	1	1	0	0
0	0	0	0	0	0	0	0	1	0	1	0
0	1	0	0	0	0	0	0	0	1	0	0
0	0	0	0	0	0	0	0	1	1	0	0
0	0	0	0	0	0	0	0	1	0	0	0
0	1	0	0	0	0	0	0	0	0	0	0
0	0	0	0	1	0	0	0	0	0	0	0
0	1	0	0	0	0	0	0	0	0	0	0
0	0	0	0	1	0	0	0	0	0	0	0
0	0	0	0	0	0	0	0	1	1	0	0
0	0	0	0	0	0	0	0	1	1	0	0
0	0	0	0	0	0	0	0	1	1	0	0
0	0	1	0	0	0	0	0	0	0	0	0
0	0	0	0	0	0	0	0	1	0	0	0
0	0	0	0	0	0	0	0	1	1	0	0
0	0	0	0	0	0	0	0	1	1	0	0
0	0	0	0	0	1	0	0	0	0	0	0
0	1	0	0	0	0	0	0	0	0	0	0
0	0	0	0	0	0	0	0	1	1	0	0
1	0	0	0	0	0	0	0	0	0	0	0
0	1	0	0	0	0	0	0	0	0	0	0
0	0	0	0	0	0	0	0	1	1	0	0
0	0	0	0	0	1	0	0	0	0	1	0
0	0	0	0	0	0	0	0	1	1	0	0
0	0	0	0	1	0	0	0	0	0	0	0
1	0	0	0	0	0	0	0	0	0	0	0
0	0	0	0	0	0	0	1	0	1	0	0
0	0	0	0	0	0	1	0	0	1	0	0
1	0	0	0	0	0	0	0	0	0	0	0
0	0	0	0	0	0	0	0	1	0	0	0
0	0	0	0	0	0	0	0	1	1	0	0
0	0	0	0	0	1	0	0	0	1	0	0
0	0	0	0	0	0	0	0	1	1	0	0
0	0	0	0	0	0	0	0	1	1	0	0
0	0	1	0	0	0	0	0	0	0	0	0
0	0	0	0	0	0	0	0	1	1	0	0
0	1	0	0	0	0	0	0	0	0	0	0
0	1	0	0	0	0	0	0	0	1	0	0
0	0	0	1	0	0	0	0	0	0	0	0
0	0	0	0	0	0	0	0	1	1	0	0
0	0	1	0	0	0	0	0	0	0	0	0
0	1	0	0	0	0	0	0	0	0	1	0
0	0	0	0	1	0	0	0	0	0	0	0
0	0	0	0	0	0	0	0	1	1	0	0
0	0	0	0	1	0	0	0	0	0	0	0
0	0	0	0	0	0	0	0	1	1	0	0
0	0	0	0	0	0	0	0	1	1	0	0
1	0	0	0	0	0	0	0	0	1	0	0
0	0	0	1	0	0	0	0	0	1	0	0
0	0	0	0	0	0	0	0	1	1	0	0
0	0	0	0	0	0	0	0	1	1	0	0
0	0	0	0	0	1	0	0	0	0	1	0
0	0	0	0	0	0	1	0	0	0	0	0
0	0	0	0	0	0	0	0	1	1	0	0
0	0	0	0	0	0	0	0	1	0	0	0
0	0	0	0	0	0	0	0	1	0	0	0
1	0	0	0	0	0	0	0	0	0	0	0
0	0	0	0	0	0	0	1	0	1	0	0
0	0	0	0	0	0	0	0	1	1	0	0
0	0	0	0	0	0	0	0	1	0	0	0
0	1	0	0	0	0	0	0	0	0	0	0
0	1	0	0	0	0	0	0	0	0	0	0
0	1	0	0	0	0	0	0	0	0	0	0
0	0	0	0	0	0	0	0	1	1	0	0
0	0	0	0	0	0	1	0	0	1	0	0
0	0	0	0	0	0	0	0	1	1	0	0
0	1	0	0	0	0	0	0	0	0	0	0
0	0	0	0	0	0	0	0	1	0	0	0
0	1	0	0	0	0	0	0	0	0	1	0
0	0	0	0	0	0	0	0	1	1	0	0
0	0	0	0	0	0	0	0	1	1	0	0
0	0	1	0	0	0	0	0	0	0	0	0
0	0	0	0	1	0	0	0	0	0	0	0
0	0	0	0	1	0	0	0	0	0	0	0
0	0	0	0	0	0	0	0	1	0	0	0
0	0	0	0	0	0	0	0	1	1	0	0
0	0	1	0	0	0	0	0	0	0	0	0
0	0	0	0	0	0	0	0	1	1	0	0
0	0	0	0	0	0	0	0	1	0	0	0
0	0	1	0	0	0	0	0	0	0	0	0
0	0	0	0	0	0	0	0	1	0	0	0
0	1	0	0	0	0	0	0	0	0	0	0
0	1	0	0	0	0	0	0	0	1	0	0
0	0	0	0	0	0	0	0	1	1	0	0
0	0	0	0	0	0	0	0	1	0	0	0
0	0	0	0	0	0	0	0	1	1	0	0
0	0	0	0	0	0	0	0	1	0	0	0
0	0	0	0	0	0	0	0	1	0	0	0
1	1	0	0	0	0	0	0	0	0	1	0
0	0	1	0	0	0	0	0	0	0	0	0
0	0	0	0	1	0	0	0	0	0	0	0
0	0	0	0	0	0	0	0	1	0	0	0
0	0	1	0	0	0	0	0	0	0	1	0
0	0	0	0	0	0	0	0	1	1	0	0
0	0	0	0	0	0	0	0	1	0	0	0
0	0	0	0	0	0	0	0	1	1	0	0
0	0	0	0	0	0	0	0	1	1	0	0
0	0	1	0	0	0	0	0	0	0	0	0
0	0	1	0	0	0	0	0	0	0	0	0
0	0	0	0	0	0	0	0	1	1	0	0
1	0	0	0	0	0	0	0	0	0	0	0
0	0	0	0	0	1	0	0	0	0	1	0
1	0	0	0	0	0	0	0	0	0	0	0
0	0	0	0	1	0	0	0	0	0	0	0
0	0	1	0	0	0	0	0	0	0	0	0
0	0	1	0	0	0	0	0	0	0	0	0
0	1	0	0	0	0	0	0	0	0	0	0
0	0	0	0	0	0	0	0	1	1	0	0
1	0	0	0	0	0	0	0	0	0	0	0
0	0	1	0	0	0	0	0	0	0	0	0
0	1	0	0	0	0	0	0	0	0	0	0
0	0	0	0	0	0	0	0	1	0	0	0
0	0	1	0	0	0	0	0	0	0	1	0
0	0	0	0	0	0	0	0	1	1	0	0
0	0	0	0	0	0	0	0	1	1	0	0
0	0	0	0	0	0	0	0	1	1	0	0
0	0	0	0	0	0	0	0	1	1	0	0
0	0	0	0	0	0	0	0	1	0	0	0
0	1	0	0	0	0	0	0	0	1	0	0
0	0	0	0	0	0	0	0	1	1	0	0
0	0	0	0	0	0	0	0	1	1	0	0
0	0	0	0	0	0	0	0	1	1	0	0
0	0	0	0	0	0	0	0	1	0	0	0
0	0	0	0	0	0	0	0	1	0	0	0
1	0	0	0	0	0	0	0	0	0	0	0
0	0	1	0	0	0	0	0	0	0	1	0
0	0	0	0	0	0	0	0	1	0	0	0
0	1	0	0	0	0	0	0	0	0	0	0
0	0	0	0	0	0	0	0	1	1	0	0
0	1	0	0	0	0	0	0	0	0	0	0
0	0	0	0	0	0	0	0	1	1	0	0
0	1	0	0	0	0	0	0	0	0	1	0
0	0	0	0	0	0	0	0	1	0	0	0
0	0	0	0	0	0	0	0	1	1	0	0
0	0	0	0	0	0	0	0	1	1	0	0
0	0	0	0	0	0	0	0	1	0	1	0
0	0	0	0	0	0	0	0	1	1	0	0
0	0	0	0	0	0	0	0	1	0	0	0
0	0	1	0	0	0	0	0	0	0	0	0
0	0	0	0	0	0	0	0	1	1	0	0
0	0	0	0	0	1	0	0	0	1	0	0
0	0	0	0	0	0	0	0	1	1	0	0
0	0	1	0	0	0	0	0	0	0	0	0
0	1	0	0	0	0	0	0	0	0	0	0
0	1	0	0	0	0	0	0	0	0	0	0
0	0	0	0	0	0	0	1	0	0	0	0
0	1	0	0	0	0	0	0	0	0	0	0
0	1	0	0	0	0	0	0	0	0	0	0
0	0	0	0	0	0	0	0	1	1	0	0
0	1	0	0	0	0	0	0	0	0	0	0
1	1	0	0	0	0	0	0	0	0	1	0
0	1	0	0	0	0	0	0	0	1	0	0
0	0	0	0	0	0	0	0	1	1	0	0
0	0	1	0	0	0	0	0	0	0	0	0
0	1	0	0	0	0	0	0	0	0	0	0
0	0	1	0	0	0	0	0	0	0	0	0
0	0	0	0	0	0	0	0	1	1	0	0
0	1	0	0	0	0	0	0	0	0	0	0
0	0	0	0	0	0	0	0	1	0	0	0
0	0	0	0	0	0	0	0	1	0	0	0
0	0	0	0	0	0	0	1	0	1	0	0
0	0	0	0	0	0	0	0	1	0	0	0
0	1	0	0	0	0	0	1	0	0	0	0
0	0	0	0	0	0	0	1	0	1	0	0
0	0	0	0	0	0	0	0	1	0	0	0
0	0	0	0	0	0	0	0	1	1	0	0
0	0	0	0	0	0	0	0	1	1	0	0
0	0	0	0	0	0	0	0	1	0	0	0
0	1	0	0	0	0	0	0	0	0	0	0
0	0	0	0	0	0	0	0	1	1	0	0
0	0	0	0	0	0	0	0	1	0	1	0
1	0	0	0	0	0	0	0	0	1	0	0
0	0	0	0	0	0	0	0	1	1	0	0
0	0	1	0	0	0	0	0	0	0	0	0
0	0	0	0	0	0	0	0	1	1	0	0
0	0	0	0	0	0	0	0	1	0	0	0
0	1	0	0	0	0	0	0	0	0	1	0
0	0	0	0	0	0	0	0	1	0	1	0
0	0	1	0	0	0	0	0	0	0	0	0
0	1	0	0	0	0	0	0	0	0	0	0
0	1	0	0	0	0	0	0	0	0	0	0
0	0	0	0	0	0	0	0	1	1	0	0
0	0	0	0	0	0	0	0	1	1	0	0
1	0	0	0	0	0	0	0	0	0	0	0
0	1	0	0	0	0	0	0	0	0	0	0
1	0	0	0	0	0	0	0	0	0	0	0
0	0	0	0	0	0	0	0	1	0	0	0
0	0	0	0	0	0	0	0	1	1	0	0
0	0	0	0	0	0	0	0	1	0	0	0
0	0	1	0	0	0	0	0	0	0	0	0
0	0	0	0	0	0	0	0	1	0	0	0
0	1	0	0	0	0	0	0	0	0	0	0
0	0	0	0	0	0	0	0	1	1	0	0
0	0	0	0	0	0	0	0	1	0	0	0
0	0	0	0	0	0	0	1	0	1	0	0
0	0	0	0	0	0	0	0	1	0	1	0
0	0	0	0	0	0	0	1	0	0	0	0
1	0	0	0	0	0	0	0	0	0	0	0
0	0	1	0	0	0	0	0	0	0	0	0
0	0	0	0	0	0	0	0	1	1	0	0
0	1	0	0	0	0	0	0	0	1	0	0
0	0	0	0	0	0	0	0	1	0	0	0
0	0	0	0	0	0	0	0	1	0	0	0
0	0	0	0	0	0	0	0	1	0	0	0
0	1	0	0	0	0	0	0	0	0	0	0
0	1	0	0	0	0	0	0	0	0	0	0
1	0	0	0	0	0	0	0	0	0	0	0
0	1	0	0	0	0	0	0	0	0	0	0
0	0	0	0	0	0	1	0	0	0	0	0
0	0	0	0	0	0	0	0	1	1	0	0
0	1	0	0	0	0	0	0	0	0	0	0
0	0	0	0	0	0	0	0	1	1	0	0
0	1	0	0	0	0	0	0	0	0	0	0
0	0	0	0	0	0	0	0	1	0	0	0
0	0	1	0	0	0	0	0	0	0	0	0
0	0	1	0	0	0	0	0	0	0	1	0
0	0	0	0	0	0	0	0	1	1	0	0
0	0	0	0	0	1	0	0	0	0	1	0
0	0	1	0	0	0	0	0	0	1	0	0
0	1	0	0	0	0	0	0	0	0	0	0
0	0	0	0	0	1	0	0	0	0	0	0
0	0	0	0	1	0	0	0	0	0	0	0
0	0	0	0	1	0	0	0	0	0	0	0
0	1	0	0	0	0	0	0	0	0	0	0
0	0	0	0	0	0	0	0	1	0	0	0
1	0	0	0	0	0	0	0	0	0	0	0
0	0	0	0	0	0	0	0	1	0	0	0
0	0	0	0	0	1	0	0	0	0	1	0
0	0	0	0	0	0	0	0	1	0	0	1
0	0	0	0	0	0	0	0	1	1	0	0
0	0	0	0	1	0	0	0	0	0	0	0
0	0	0	0	1	0	0	0	0	0	0	0
0	0	0	0	0	0	0	0	1	1	0	0
0	0	0	0	0	0	0	0	1	1	0	0
0	0	1	0	0	0	0	0	0	0	0	0
0	0	0	0	0	0	0	0	1	1	0	0
0	0	0	0	0	0	0	0	1	1	0	0
0	0	0	0	0	0	0	0	1	1	0	0
0	0	0	0	0	0	1	0	0	0	0	0
0	0	0	0	0	0	0	0	1	0	0	0
0	1	0	0	0	0	0	0	0	0	0	0
0	1	0	0	0	0	0	0	0	0	0	0
1	0	0	0	0	0	0	0	0	0	0	0
0	0	0	0	0	0	0	0	1	0	0	0
0	0	0	0	0	0	0	0	1	1	0	0
0	0	0	0	0	0	0	0	1	1	0	0
0	1	0	0	0	0	0	0	0	0	0	0
0	1	0	0	0	0	0	0	0	0	0	0
0	1	0	0	0	0	0	0	0	0	0	0
0	1	0	0	0	0	0	0	0	0	0	0
0	1	0	0	0	0	0	0	0	0	0	0
0	0	1	0	0	0	0	0	0	0	1	0
0	0	0	0	0	0	0	1	0	0	0	0
0	0	0	0	0	0	0	0	1	1	0	0
0	0	0	0	0	0	0	1	0	1	0	0
0	0	0	0	0	0	0	0	1	0	0	0
0	0	1	0	0	0	0	0	0	0	0	0
0	0	0	0	1	0	0	0	0	0	0	0
0	0	1	0	0	0	0	0	0	0	0	0
0	0	0	0	0	0	0	0	1	0	0	0
0	0	0	1	0	0	0	0	0	0	0	0
0	1	0	0	0	0	0	0	0	0	0	0
0	0	0	0	0	0	0	0	1	1	0	0
0	0	1	0	0	0	0	0	0	0	0	0
0	0	1	0	0	0	0	0	0	0	0	0
0	0	0	0	0	0	0	0	1	0	0	0
0	0	0	0	0	0	0	0	1	1	0	0
1	0	0	0	0	0	0	0	0	0	0	0
0	0	0	0	0	0	0	0	1	1	0	0
0	0	1	0	0	0	0	0	0	1	0	0
0	0	0	0	0	0	0	0	1	1	0	0
0	1	0	0	0	0	0	0	0	0	0	0
0	0	0	0	0	0	0	0	1	1	0	0
0	0	0	0	1	0	0	0	0	0	0	0
0	0	0	0	0	0	0	0	1	0	0	0
0	0	0	0	0	0	0	0	1	1	0	0
0	0	0	0	0	0	0	0	1	0	0	0
0	0	0	0	0	0	0	0	1	1	0	0
0	0	0	0	0	0	0	1	0	1	0	0
0	0	0	0	0	0	0	0	1	1	0	0
0	0	0	0	0	0	0	0	1	1	0	0
1	0	0	0	0	0	0	0	0	1	0	0
0	1	0	0	0	0	0	0	0	0	0	0
0	0	0	0	1	0	0	0	0	0	0	0
0	0	0	0	0	0	0	0	1	1	0	0
0	0	0	0	0	0	0	0	1	1	0	0
0	0	0	0	0	0	0	0	1	1	0	0
0	0	0	0	0	0	0	0	1	1	0	0
0	1	0	0	0	0	0	0	0	0	0	0
0	0	0	0	0	0	0	0	1	1	0	0
0	0	0	0	0	0	0	0	1	1	0	0
0	0	1	0	0	0	0	0	0	0	1	0
0	1	0	0	0	0	0	0	0	0	0	0
1	0	0	0	0	0	0	0	0	0	0	0
0	1	0	0	0	0	0	0	0	0	0	0
1	0	0	0	0	0	0	0	0	0	0	0
0	1	0	0	0	0	0	0	0	0	0	0
0	0	0	0	0	0	0	0	1	0	1	1
1	0	1	0	0	0	0	0	0	1	0	0
0	1	0	0	0	0	0	0	0	0	0	0
0	1	0	0	0	0	0	0	0	0	0	0
0	0	0	0	0	0	0	0	1	0	0	0
1	1	0	0	0	0	0	0	0	0	1	0
0	0	0	0	0	0	0	0	1	0	0	0
0	0	0	0	1	0	0	0	0	0	0	0
0	0	1	0	0	0	0	0	0	1	0	0
0	0	1	0	0	0	0	0	0	0	0	0
0	0	0	0	0	0	1	0	0	0	0	0
0	0	0	0	0	0	0	0	1	1	0	0
1	0	0	0	0	0	0	0	0	0	0	0
0	0	0	0	0	0	0	0	1	0	0	0
0	1	0	0	0	0	0	0	0	0	0	0
0	1	0	0	0	0	0	0	0	0	0	0
0	0	0	0	0	0	0	0	1	1	0	0
1	0	0	0	0	0	0	0	0	0	1	0
0	0	0	0	1	0	0	0	0	0	0	1
0	0	0	0	0	0	0	0	1	1	0	0
0	0	0	0	0	0	0	0	1	1	0	0
0	0	0	0	0	0	0	0	1	0	0	1
0	0	0	0	0	0	0	0	1	0	0	0
0	0	0	0	0	0	0	0	1	0	0	0
0	0	1	0	0	0	0	0	0	0	0	0
0	0	1	0	0	0	0	0	0	0	0	0
0	0	0	0	0	0	0	0	1	0	0	0
0	1	0	0	0	0	0	0	0	0	0	0
0	0	0	0	0	0	0	0	1	1	0	0
1	1	0	0	0	0	0	0	0	0	0	0
0	0	0	0	0	0	0	0	1	1	0	0
0	0	0	0	0	0	0	1	0	0	0	0
0	0	0	0	0	0	0	0	1	0	1	0
1	0	0	0	0	0	0	0	0	0	0	0
0	0	1	0	0	0	0	0	0	0	0	0
0	0	1	0	0	0	0	0	0	0	0	0
0	0	0	0	0	0	0	0	1	1	0	0
0	0	0	0	0	0	1	0	0	0	0	0
0	0	1	0	0	0	0	0	0	0	0	0
0	0	0	0	0	0	0	0	1	1	0	0
1	0	0	0	0	0	0	0	0	0	1	0
0	0	1	0	0	0	0	0	0	0	0	0
0	0	0	0	0	0	0	0	1	1	0	0
1	0	0	0	0	0	0	0	0	0	0	0
0	0	0	0	0	0	0	0	1	0	0	0
0	0	0	0	0	0	0	0	1	1	0	0
0	0	0	0	0	0	0	0	1	1	0	0
0	1	0	0	0	0	0	0	0	0	0	0
0	0	0	0	0	0	0	0	1	1	0	0
1	0	0	0	0	0	0	0	0	0	0	0
0	0	1	0	0	0	0	0	0	0	0	0
0	0	0	0	1	0	0	0	0	0	0	0
0	0	0	0	0	0	0	0	1	1	0	1
0	1	0	0	0	0	0	0	0	0	0	0
0	0	0	0	0	0	0	0	1	0	0	0
0	1	0	0	0	0	0	0	0	0	0	0
0	0	1	0	0	0	0	0	0	0	0	0
0	0	1	0	0	0	0	0	0	0	0	0
0	1	0	0	0	0	0	0	0	0	0	0
0	0	1	0	0	0	0	0	0	0	0	0
0	0	1	0	0	0	0	0	0	0	0	0
0	0	0	0	0	0	0	0	1	0	0	0
0	0	1	0	0	0	0	0	0	0	0	0
0	0	1	0	0	0	0	0	0	0	1	0
0	0	0	0	0	0	0	0	1	1	0	0
0	0	1	0	0	0	0	0	0	0	0	0
0	1	0	0	0	0	0	0	0	0	0	0
0	0	0	0	0	0	0	0	1	1	0	0
0	0	0	0	0	0	0	0	1	0	1	0
0	0	0	0	1	0	0	0	0	1	0	0
0	0	1	0	0	0	0	0	0	1	0	0
0	0	0	0	0	0	0	0	1	1	0	0
0	1	0	0	0	0	0	0	0	0	0	0
0	1	0	0	0	0	0	0	0	0	0	0
0	0	0	0	0	1	0	0	0	0	1	0
0	1	0	0	0	0	0	0	0	0	1	0
0	0	0	0	0	0	0	0	1	0	0	0
0	1	0	0	0	0	0	0	0	0	0	0
0	1	0	0	0	0	0	0	0	0	0	0
0	0	0	1	0	0	0	0	0	0	0	0
0	1	0	0	0	0	0	0	0	0	0	0
0	0	0	0	0	0	0	0	1	1	0	0
0	1	0	0	0	0	0	0	0	0	0	0
0	0	0	0	0	0	0	0	1	1	0	0
1	0	0	0	0	0	0	0	0	0	0	0
0	0	0	0	0	0	0	0	1	0	0	0
1	0	0	0	0	0	0	0	0	0	0	0
0	0	0	0	0	0	0	0	1	1	0	0
0	1	0	0	0	0	0	0	0	0	0	0
0	0	0	0	0	0	0	0	1	1	0	0
0	0	0	0	1	0	0	0	0	0	0	0
0	0	0	0	1	0	0	0	0	0	0	0
0	0	0	0	0	1	0	0	0	0	0	0
0	0	0	0	0	0	0	0	1	1	0	0
0	0	0	0	0	1	0	0	0	1	0	0
0	1	0	0	0	0	0	0	0	0	0	0
0	0	0	0	1	0	0	0	0	0	0	0
0	0	0	0	0	0	0	0	1	1	0	0
0	0	0	0	0	0	0	0	1	1	0	0
0	0	0	0	0	0	0	0	1	1	0	0
0	0	0	0	0	0	0	0	1	0	0	0
0	0	1	0	0	0	0	0	0	0	0	0
0	0	0	0	0	0	0	1	0	0	0	0
0	0	0	0	0	0	0	0	1	1	0	0
0	0	0	0	0	0	0	0	1	1	0	0
0	1	0	0	0	0	0	0	0	0	0	0
0	0	0	0	0	0	0	0	1	1	0	0
0	0	0	0	0	0	0	0	1	0	0	0
0	0	0	0	0	0	0	0	1	0	0	0
0	0	1	0	0	0	0	0	0	0	0	0
0	0	0	0	0	0	0	0	1	1	0	1
0	0	0	0	0	0	0	0	1	1	0	0
0	0	0	0	0	0	0	0	1	1	0	0
0	0	0	0	0	0	0	0	1	1	0	0
0	1	0	0	0	0	0	0	0	0	0	0
0	0	0	0	0	0	0	0	1	1	0	0
0	0	0	0	0	0	0	0	1	0	0	0
0	0	1	0	0	0	0	0	0	0	0	0
0	0	0	1	0	0	0	0	0	0	1	0
0	0	0	0	0	0	0	0	1	1	0	0
1	0	0	0	0	0	0	0	0	0	0	0
0	0	0	0	0	0	0	1	0	1	0	0
0	0	0	0	0	0	0	0	1	0	0	0
0	0	0	0	0	0	0	0	1	1	0	1
0	0	0	1	0	0	0	0	0	0	1	0
0	0	0	0	0	0	1	0	0	0	0	0
0	0	0	0	0	0	0	0	1	0	0	1
0	0	0	1	0	0	0	0	0	0	0	0
0	0	0	0	1	0	0	0	0	0	0	0
0	0	0	0	1	0	0	0	0	0	0	0
0	0	0	0	1	0	0	0	0	0	1	0
1	0	0	0	0	0	0	0	0	0	0	0
0	0	0	0	0	0	0	0	1	1	0	0
0	0	0	0	0	0	0	0	1	1	0	0
0	0	0	1	0	0	0	0	0	0	0	0
0	0	1	0	0	0	0	0	0	0	0	0
0	0	0	0	0	0	0	1	0	1	0	0
0	0	1	0	0	0	0	0	0	0	0	0
1	0	0	0	0	0	0	0	0	0	0	0
1	0	0	0	0	0	0	0	0	1	0	0
0	0	0	0	0	0	0	0	1	0	0	0
0	0	0	0	0	0	0	0	1	1	0	0
0	0	0	0	0	0	0	0	1	1	0	0
0	1	0	0	0	0	0	0	0	0	0	0
0	1	0	0	0	0	0	0	0	0	1	0
0	0	0	0	0	1	0	0	0	0	1	0
0	0	0	0	0	1	0	0	0	0	1	0
1	0	0	0	0	0	0	0	0	0	0	0
0	0	1	0	0	0	0	0	0	0	1	0
0	0	1	0	0	0	0	0	0	0	0	0
0	0	0	0	0	0	0	0	1	0	0	0
0	0	0	0	0	0	0	0	1	1	0	0
0	0	0	0	1	0	0	0	0	0	0	0
0	0	0	0	0	0	0	0	1	0	0	0
0	0	0	0	0	0	0	0	1	0	0	0
0	0	0	0	0	0	0	0	1	0	0	0
0	0	0	0	0	0	0	0	1	1	0	0
0	0	0	0	0	0	0	0	1	1	0	0
0	0	0	0	0	0	0	0	1	1	0	0
0	1	0	0	0	0	0	0	0	0	0	0
0	0	0	0	1	0	0	0	0	0	0	0
0	1	0	0	0	0	0	0	0	0	0	0
0	0	0	0	0	0	0	0	1	1	0	0
1	0	0	0	0	0	0	0	0	0	0	0
0	0	0	0	0	0	0	0	1	1	0	0
0	1	0	0	0	0	0	0	0	0	1	0
0	0	0	0	0	0	0	1	0	0	0	0
0	0	0	0	0	0	0	0	1	0	0	0
0	1	0	0	0	0	0	0	0	0	0	0
0	0	0	0	0	0	0	0	1	0	0	0
0	0	0	0	0	0	0	0	1	0	0	0
0	0	0	0	0	0	0	0	1	1	0	0
0	1	0	0	0	0	0	0	0	0	0	0
0	0	0	0	0	0	0	0	1	1	0	0
0	0	0	0	0	0	0	0	1	1	0	0
0	1	0	0	0	0	0	0	0	0	0	0
0	0	0	0	0	0	0	1	0	1	0	0
0	0	0	0	0	0	0	0	1	0	0	0
0	0	0	0	0	0	0	0	1	1	0	1
0	1	0	0	0	0	0	0	0	0	0	0
0	0	0	0	0	0	0	0	1	0	0	0
0	0	1	0	0	0	0	0	0	0	1	0
0	0	1	0	0	0	0	0	0	0	0	0
0	0	0	0	0	0	0	0	1	1	0	0
0	0	0	0	0	0	0	0	1	1	0	0
0	0	0	0	0	0	0	0	1	1	0	0
0	0	0	0	0	0	0	0	1	1	0	0
0	1	0	0	0	0	0	0	0	0	0	0
0	0	1	0	0	0	0	0	0	0	1	0
0	1	0	0	0	0	0	0	0	0	0	0
0	0	0	0	0	0	0	0	1	1	0	0
0	0	0	0	0	0	0	1	0	0	1	0
0	0	1	0	0	0	0	0	0	0	0	0
0	0	0	0	0	0	0	0	1	0	0	0
0	0	0	0	0	0	0	0	1	1	0	0
0	0	0	0	0	0	0	1	0	0	0	0
0	1	0	0	0	0	0	0	0	0	0	0
0	0	0	0	0	0	0	1	0	1	0	0
1	0	0	0	0	0	0	0	0	0	0	0
0	1	0	0	0	0	0	0	0	0	0	0
0	1	0	0	0	0	0	0	0	0	0	0
0	0	0	0	0	0	0	0	1	1	0	0
1	0	0	0	0	0	0	0	0	0	0	0
0	0	0	0	0	0	1	0	0	0	0	0
0	0	0	0	0	0	0	0	1	0	0	0
0	0	0	0	0	0	0	0	1	1	0	0
0	0	0	0	0	0	0	0	1	1	0	0
0	1	0	0	0	0	0	0	0	0	0	0
0	0	1	0	0	0	0	0	0	0	0	0
0	1	0	0	0	0	0	0	0	0	0	0
0	1	0	0	0	0	0	0	0	0	0	0
0	0	0	0	0	0	0	0	1	0	0	0
0	0	0	0	0	0	0	0	1	0	0	0
0	0	0	0	0	0	0	0	1	1	0	0
0	1	0	0	0	0	0	0	0	0	0	0
0	0	1	0	0	0	0	0	0	0	0	0
0	1	0	0	0	0	0	0	0	0	0	0
0	1	0	0	0	0	0	0	0	0	0	0
0	0	1	0	0	0	0	0	0	0	1	0
0	0	0	0	0	0	0	0	1	1	0	0
0	1	0	0	0	0	0	0	0	0	0	0
0	0	0	0	0	0	0	0	1	1	0	0
1	0	0	0	0	0	0	0	0	0	0	0
0	0	0	0	0	0	0	0	1	0	1	0
0	0	0	0	0	0	1	0	0	0	0	0
0	0	0	0	0	0	0	0	1	1	0	0
0	0	0	0	0	0	0	0	1	1	0	0
0	1	0	0	0	0	0	0	0	0	0	0
0	0	0	0	0	0	0	0	1	1	0	1
0	1	0	0	0	0	0	0	0	0	0	0
0	0	1	0	0	0	0	0	0	0	0	0
0	0	1	0	0	0	0	0	0	0	0	0
0	0	0	0	0	0	0	0	1	0	0	0
0	0	0	0	0	0	0	0	1	0	1	0
0	0	1	0	0	0	0	0	0	0	0	0
0	0	0	0	0	0	0	0	1	1	0	0
0	1	0	0	0	0	0	0	0	0	0	0
0	0	0	0	0	0	0	0	1	0	0	0
0	0	0	0	0	0	0	0	1	0	1	0
0	0	0	0	0	0	0	0	1	1	0	0
0	0	0	0	0	0	0	0	1	1	0	0
0	0	0	0	0	0	0	0	1	0	0	0
0	0	0	0	0	0	0	0	1	0	0	0
0	0	0	0	0	0	0	0	1	1	0	0
0	0	0	0	0	0	0	0	1	1	0	0
0	1	0	0	0	0	0	0	0	0	0	0
0	0	0	0	1	0	0	0	0	0	1	0
0	0	0	0	0	0	0	0	1	1	0	0
0	0	0	0	0	0	0	0	1	0	0	0
0	1	0	0	0	0	0	0	0	0	1	1
1	0	0	0	0	0	0	0	0	0	0	0
0	0	0	0	0	0	0	0	1	1	0	0
0	0	0	0	0	0	0	0	1	1	0	0
1	0	0	0	0	0	0	0	0	1	0	0
0	1	0	0	0	0	0	0	0	0	0	0
0	1	0	0	0	0	0	0	0	0	0	0
0	1	0	0	0	0	0	0	0	0	0	0
0	0	0	0	0	0	0	0	1	0	0	0
0	0	0	0	0	0	0	0	1	1	0	0
0	0	0	0	0	0	1	0	0	1	0	0
0	0	1	0	0	0	0	0	0	0	0	0
0	0	0	0	0	0	0	0	1	1	0	0
0	0	0	0	0	0	0	0	1	0	0	0
0	0	0	0	0	0	0	0	1	1	0	0
0	0	0	0	0	0	0	0	1	0	0	0
0	0	0	0	0	0	0	0	1	0	0	0
1	0	0	0	0	0	0	0	0	0	0	0
0	0	0	0	0	0	0	0	1	1	0	0
0	0	1	0	0	0	0	0	0	0	0	0
0	0	0	0	0	0	0	0	1	1	0	0
0	0	1	0	0	0	0	0	0	0	0	0
0	1	0	0	0	0	0	0	0	0	0	0
0	0	0	0	1	0	0	0	0	0	0	0
0	0	0	0	0	0	0	0	1	0	0	0
0	0	0	0	0	0	0	0	1	1	0	0
0	0	0	0	0	0	0	0	1	1	0	0
0	0	0	0	0	0	0	0	1	0	0	0
1	0	0	0	0	0	0	0	0	0	1	0
0	1	0	0	0	0	0	0	0	0	0	0
0	0	0	0	0	0	0	0	1	1	0	0
0	0	0	0	0	1	0	0	0	0	1	0
0	1	0	0	0	0	0	0	0	0	0	0
0	0	0	0	0	0	0	0	1	1	0	0
0	0	0	0	0	0	1	0	0	0	0	0
0	1	0	0	0	0	0	0	0	0	0	0
0	0	0	0	0	0	1	0	0	0	1	0
0	0	0	0	0	0	0	0	1	0	0	0
0	0	0	0	0	0	0	0	1	1	0	0
0	0	0	0	1	0	0	0	0	0	0	0
0	0	0	0	0	0	0	0	1	1	0	0
0	1	0	0	0	0	0	0	0	0	0	0
0	0	0	0	0	0	0	0	1	1	0	0
0	0	0	0	0	0	0	0	1	1	0	0
0	0	1	0	0	0	0	0	0	0	0	0
0	0	0	0	0	0	0	0	1	0	0	0
0	0	1	0	0	0	0	0	0	0	0	0
0	1	0	0	0	0	0	0	0	0	0	0
0	1	0	0	0	0	0	0	0	0	0	0
0	0	0	0	0	0	0	0	1	0	0	0
0	0	0	0	0	0	0	1	0	0	0	0
0	0	1	0	0	0	0	0	0	0	0	0
0	0	0	0	0	0	0	1	0	0	0	0
0	1	0	0	0	0	0	0	0	0	0	0
0	0	0	0	0	0	1	0	0	0	0	0
0	0	0	0	0	0	0	0	1	1	0	0
0	0	0	0	0	0	0	0	1	1	0	0
0	0	1	0	0	0	0	0	0	0	0	0
0	0	0	0	0	0	0	0	1	0	0	0
0	0	0	0	0	0	0	0	1	1	0	0
0	0	1	0	0	0	0	0	0	1	0	0
1	0	0	0	0	0	0	0	0	0	0	0
0	0	0	0	0	0	0	0	1	1	0	0
0	0	0	0	0	0	0	0	1	1	0	1
0	0	1	0	0	0	0	0	0	0	0	0
0	0	1	0	0	0	0	0	0	0	0	0
0	1	0	0	0	0	0	0	0	0	0	0
0	0	0	0	0	0	0	0	1	1	0	0
0	0	0	0	0	0	0	0	1	1	0	0
0	0	0	0	0	0	0	0	1	0	0	0
1	0	0	0	0	0	0	0	0	0	0	0
0	1	0	0	0	0	0	0	0	0	1	0
0	1	0	0	0	0	0	0	0	0	0	0
0	0	0	0	0	0	0	0	1	0	1	0
0	0	1	0	0	0	0	0	0	0	0	0
0	0	0	0	0	0	0	0	1	1	0	0
0	0	0	0	1	0	0	0	0	0	0	0
0	0	0	0	0	0	0	0	1	0	0	0
0	1	0	0	0	0	0	0	0	0	0	0
1	0	0	0	0	0	0	0	0	0	0	0
0	0	0	0	0	0	0	0	1	1	0	0
0	0	0	0	1	0	0	0	0	1	0	0
0	0	0	0	0	0	0	0	1	1	0	0
0	0	0	0	0	0	0	0	1	1	0	0
0	0	0	0	0	0	0	0	1	1	0	0
0	0	0	0	0	0	0	0	1	1	0	0
0	0	0	0	0	0	0	0	1	1	0	0
0	0	0	0	0	0	0	0	1	1	0	0
1	0	0	0	0	0	0	0	0	0	0	0
0	1	0	0	0	0	0	0	0	0	1	0
0	1	0	0	0	0	0	0	0	0	1	0
0	0	1	0	1	0	0	0	0	0	0	0
0	0	0	0	0	0	0	0	1	1	0	0
0	0	0	0	0	0	0	0	1	0	0	0
0	0	0	0	0	0	0	0	1	1	0	0
0	1	0	0	0	0	0	0	0	0	0	0
1	0	0	0	0	0	0	0	0	0	0	0
0	1	0	0	0	0	0	0	0	0	0	0
0	0	0	0	0	0	0	0	1	1	0	0
0	1	0	0	0	0	0	0	0	0	0	0
1	0	0	0	0	0	0	0	0	0	0	0
0	0	0	0	0	0	0	0	1	1	0	0
0	1	0	0	0	0	0	0	0	0	0	0
0	0	0	0	0	0	0	0	1	0	1	0
0	0	0	0	0	0	0	0	1	1	0	0
0	0	0	0	0	0	0	0	1	1	0	0
0	0	0	0	0	0	0	0	1	1	0	0
0	0	0	0	0	0	0	0	1	1	0	1
0	0	0	0	0	0	0	0	1	1	0	0
0	0	0	0	0	0	0	0	1	1	0	0
0	0	0	0	0	0	0	0	1	0	1	0
0	0	1	0	0	0	0	0	0	0	0	0
0	0	0	0	0	0	0	0	1	0	0	0
1	0	0	0	0	0	0	0	0	0	0	0
0	0	0	0	0	0	0	0	1	0	1	0
0	0	0	0	0	0	0	0	1	0	0	0
0	1	0	0	0	0	0	0	0	1	0	0
0	1	0	0	0	0	0	0	0	0	0	0
0	0	0	0	0	0	0	0	1	1	0	0
0	0	1	0	0	0	0	0	0	1	0	0
0	1	0	0	0	0	0	0	0	0	0	0
0	0	0	0	0	0	0	0	1	0	0	0
0	0	0	0	1	0	0	0	0	0	1	0
0	0	0	0	0	0	0	0	1	0	0	0
0	1	0	0	0	0	0	0	0	0	0	0
0	0	0	0	0	0	1	0	0	0	0	0
0	0	1	0	0	0	0	0	0	0	0	0
0	0	0	0	1	0	0	0	0	0	0	0
0	1	0	0	0	0	0	0	0	0	0	0
0	0	0	0	0	0	0	0	1	1	0	0
0	0	0	0	0	0	0	0	1	1	0	0
0	1	0	0	0	0	0	0	0	0	0	0
0	1	0	0	0	0	0	0	0	0	1	0
0	0	0	0	0	0	1	0	0	0	0	0
0	0	0	0	0	0	0	0	1	1	0	0
0	1	0	0	0	0	0	0	0	0	0	0
0	0	0	0	0	0	0	0	1	1	0	0
0	0	0	0	0	0	0	0	1	1	0	0
0	0	1	0	0	0	0	0	0	0	0	0
0	0	0	0	0	0	0	0	1	1	0	0
0	0	1	0	0	0	0	0	0	0	1	0
0	0	1	0	0	0	0	0	0	0	0	0
0	0	1	0	0	0	0	0	0	0	0	0
0	0	0	0	0	0	0	0	1	1	0	0
0	0	0	0	0	0	0	0	1	0	0	0
0	0	0	0	0	0	0	0	1	1	0	0
0	0	0	0	0	0	0	0	1	1	0	0
0	0	0	0	0	0	0	0	1	0	0	0
0	0	0	1	0	0	0	0	0	0	0	0
0	0	0	0	0	0	0	0	1	0	0	0
0	0	0	0	0	0	0	0	1	1	0	0
0	0	0	0	0	0	0	0	1	1	0	0
0	0	0	0	0	0	1	0	0	0	1	0
0	1	0	0	0	0	0	0	0	0	0	0
0	0	1	0	0	0	0	0	0	0	0	0
0	0	0	0	0	0	0	0	1	1	0	0
0	0	0	0	0	0	0	0	1	1	0	0
1	0	0	0	0	0	0	0	0	0	0	0
0	0	1	0	0	0	0	0	0	0	0	0
0	0	0	0	0	0	0	0	1	1	0	0
1	0	0	0	0	0	0	0	0	0	0	0
0	0	0	0	0	0	0	0	1	1	0	0
0	1	0	0	0	0	0	0	0	0	0	0
1	0	0	0	0	0	0	0	0	0	0	0
0	0	0	0	0	0	0	0	1	1	0	0
0	0	0	0	0	0	0	1	0	0	0	0
0	1	0	0	0	0	0	0	0	0	0	0
1	0	0	0	0	0	0	0	0	0	0	0
0	0	1	0	0	0	0	0	0	0	1	0
0	1	0	0	0	0	0	0	0	0	0	0
0	1	0	1	0	0	0	0	0	0	1	0
0	0	0	1	0	0	1	0	0	1	0	0
0	0	0	0	0	1	0	0	0	0	1	0
0	0	0	0	0	0	0	1	0	0	0	0
0	0	0	0	0	0	1	0	0	0	0	0
0	0	0	0	0	0	0	0	1	0	0	0
0	0	0	0	1	0	0	0	0	0	0	0
0	0	0	0	1	0	0	0	0	0	0	0
0	0	1	0	0	0	0	0	0	0	1	0
0	0	0	0	0	0	0	0	1	1	0	0
0	0	0	0	1	0	0	0	0	0	0	0
0	0	0	0	0	0	0	0	1	1	0	0
0	0	0	0	0	0	0	0	1	0	0	0
0	0	0	0	0	0	0	0	1	1	0	0
0	0	0	0	0	0	0	0	1	1	0	0
0	0	0	0	0	0	0	0	1	1	0	0
0	0	0	0	0	0	0	0	1	0	0	0
1	0	0	0	0	0	0	0	0	0	1	0
0	0	0	0	0	0	0	0	1	0	1	0
0	0	0	0	0	0	0	0	1	0	0	0
0	0	0	0	1	0	0	0	0	0	0	0
1	0	0	0	0	0	0	0	0	0	0	0
0	0	0	0	0	0	0	0	1	1	0	0
0	0	0	0	1	0	0	0	0	0	0	0
1	0	0	0	0	0	0	0	0	0	0	0
0	0	0	0	0	0	0	0	1	0	0	0
0	0	0	0	0	0	0	1	0	1	1	0
0	0	0	0	1	0	0	0	0	0	0	0
0	1	0	0	0	0	0	0	0	1	0	0
1	0	0	0	0	0	0	0	0	0	0	0
0	0	0	0	1	0	0	0	0	0	0	0
0	0	0	0	0	0	0	0	1	1	0	0
0	0	0	0	0	0	0	1	0	1	0	0
0	0	0	0	0	0	0	0	1	1	0	0
0	0	0	0	0	0	0	1	0	0	0	0
0	0	0	0	1	0	0	0	0	0	0	0
0	0	0	0	0	0	0	0	1	1	0	0
1	0	0	0	0	0	0	0	0	1	0	0
1	0	0	0	0	0	0	0	0	0	0	0
0	0	1	0	0	0	0	0	0	0	0	0
0	0	0	0	0	0	1	0	0	0	0	0
0	0	1	0	0	0	0	0	0	0	0	0
0	1	0	0	0	0	0	0	0	0	0	0
0	0	1	0	0	0	0	0	0	0	1	0
0	1	0	0	0	0	0	0	1	0	1	1
1	0	0	0	0	0	0	0	0	0	0	0
0	0	0	0	1	0	0	0	0	0	0	0
0	0	0	0	0	0	0	0	1	1	0	0
0	0	0	0	0	0	0	0	1	1	0	0
0	0	0	0	0	0	0	0	1	1	0	0
0	0	0	0	1	0	0	0	0	0	0	0
0	0	0	0	0	0	0	0	1	1	0	0
0	1	0	0	0	0	0	0	0	0	0	0
0	0	0	0	0	0	0	0	1	1	0	0
0	0	0	0	1	0	0	0	0	0	0	0
0	0	0	0	0	0	0	0	1	1	0	0
0	0	0	0	0	0	0	0	1	0	0	0
0	0	0	0	1	0	0	0	0	0	0	0
0	0	0	0	0	0	0	0	1	1	0	0
0	1	0	0	0	0	0	0	0	0	0	0
0	0	0	0	0	0	0	0	1	1	0	1
0	0	0	0	0	0	0	0	1	0	0	0
0	1	0	0	0	0	0	0	0	1	0	0
0	0	0	0	0	0	0	0	1	0	0	0
0	0	0	0	0	0	0	0	1	1	0	0
1	0	0	0	0	0	0	0	0	0	0	0
0	1	0	0	0	0	0	0	0	0	0	0
0	0	0	0	0	0	0	0	1	0	0	0
0	0	0	0	0	0	0	1	0	0	0	0
0	0	0	0	0	0	0	0	1	1	0	0
0	1	0	0	0	0	0	0	0	0	0	0
1	0	0	0	0	0	0	0	0	0	0	0
1	0	0	0	0	0	0	0	0	0	0	0
0	0	0	0	0	0	0	0	1	0	0	0
0	1	0	0	0	0	0	0	0	0	0	0
0	1	0	0	0	0	0	0	0	0	0	0
0	1	0	0	0	0	0	0	0	0	0	0
0	0	0	0	0	0	0	0	1	0	0	0
0	0	0	0	0	0	0	0	1	0	0	0
0	0	1	0	0	0	0	0	0	0	0	0
0	1	0	0	0	0	0	0	0	0	0	0
0	1	0	0	0	0	0	0	0	0	0	0
0	0	0	0	0	0	0	1	0	1	0	0
0	0	0	0	0	0	0	0	1	1	0	0
0	1	0	0	0	0	0	0	0	0	0	0
0	0	0	0	0	0	0	0	1	1	0	0
0	0	0	0	0	0	0	0	1	0	0	0
0	0	1	0	0	0	0	0	0	0	0	0
0	1	0	0	0	0	0	0	0	0	0	0
0	0	0	0	0	0	0	0	1	1	0	0
0	0	0	0	1	0	0	0	0	0	0	0
0	0	0	0	0	0	0	0	1	0	0	0
0	0	1	0	0	0	0	0	0	1	0	0
1	0	0	0	0	0	0	0	0	1	0	0
0	0	0	0	0	0	0	0	1	0	0	0
1	0	0	0	0	0	0	0	0	0	0	0
0	0	0	0	0	0	0	0	1	1	0	0
0	1	0	0	0	0	0	0	0	0	0	0
0	0	0	0	0	0	0	0	1	1	0	0
0	0	0	0	0	0	0	0	1	1	0	0
0	1	0	0	0	0	0	0	0	0	0	0
0	1	0	0	0	0	0	0	0	0	0	0
0	1	0	0	0	0	0	0	0	0	0	0
0	1	0	0	0	0	0	0	0	0	0	0
0	1	0	0	0	0	0	0	0	0	1	0
0	1	0	0	0	0	0	0	0	0	0	0
1	0	0	0	0	0	0	0	0	0	0	0
0	0	0	0	0	0	0	1	0	0	0	0
0	0	1	0	0	0	0	0	0	0	0	0
0	0	0	0	0	0	0	0	1	0	1	0
0	0	0	0	0	1	0	0	0	1	0	0
0	0	0	0	0	0	0	0	1	1	0	0
0	0	0	0	0	0	0	0	1	1	0	0
0	0	0	0	0	0	0	0	1	0	0	0
0	0	0	0	0	0	0	0	1	1	0	0
0	0	1	0	0	0	0	0	0	0	0	0
0	0	0	0	0	0	0	0	1	0	0	0
0	0	0	0	0	0	1	0	0	0	0	0
1	0	0	0	0	0	0	0	0	1	0	0
0	0	1	0	0	0	0	0	0	0	0	0
0	0	0	0	0	0	0	0	1	1	0	0
0	0	0	0	0	0	1	0	0	0	0	0
0	1	0	0	0	0	0	0	0	0	0	0
0	0	0	1	0	0	1	0	0	1	0	0
0	0	0	0	0	0	0	0	1	1	0	0
0	0	0	0	0	0	0	0	1	1	0	0
0	0	0	0	0	1	0	0	0	0	1	0
0	0	0	0	0	0	0	0	1	1	0	0
0	0	0	1	0	0	0	0	0	0	0	0
0	0	1	0	0	0	0	0	0	0	1	0
0	0	1	0	0	0	0	0	0	0	0	0
0	0	0	0	0	0	0	0	1	1	0	0
0	0	0	0	0	0	0	0	1	0	0	0
0	0	1	0	0	0	0	0	0	0	0	0
0	1	0	0	0	0	0	0	0	0	0	0
0	0	0	0	0	0	0	0	1	0	0	0
0	0	0	0	0	0	0	0	1	0	0	0
0	1	0	0	0	0	0	0	0	0	0	0
1	0	0	0	0	0	0	0	0	0	0	0
0	0	1	0	0	0	0	0	0	0	0	0
0	0	0	0	0	0	0	0	1	1	0	0
0	0	0	0	0	0	0	0	1	1	0	0
0	1	0	0	0	0	0	0	0	0	0	0
0	0	0	0	0	0	0	0	1	0	0	0
0	0	0	0	0	0	0	0	1	0	0	0
0	0	0	0	0	0	0	0	1	0	0	0
0	1	0	0	0	0	0	0	0	0	0	0
0	0	0	0	0	0	1	0	0	1	1	0
0	0	1	0	0	0	0	0	0	0	0	0
0	0	0	0	1	0	0	0	0	0	0	0
0	0	0	0	0	0	0	0	1	1	0	0
0	0	0	0	0	0	0	0	1	1	0	0
0	0	0	0	0	0	0	0	1	1	0	0
0	0	0	0	1	0	0	0	0	0	0	0
0	1	0	0	0	0	0	0	0	0	0	0
0	0	1	0	0	0	0	0	0	0	0	0
0	0	0	0	1	0	0	0	0	0	0	0
0	1	0	0	0	0	0	0	0	1	0	0
0	0	0	0	0	0	0	0	1	0	0	1
0	0	0	0	0	0	0	0	1	0	0	0
0	1	0	0	0	0	0	0	0	0	0	0
0	0	0	0	0	0	0	0	1	1	0	0
0	0	0	0	0	0	0	0	1	0	0	0
0	1	0	0	0	0	0	0	0	0	0	0
1	0	0	0	0	0	0	0	0	0	0	0
0	0	0	0	0	0	0	0	1	0	0	0
0	0	0	0	1	0	0	0	0	0	0	0
1	0	0	0	0	0	0	0	0	0	0	0
0	0	0	0	0	0	0	0	1	1	0	0
0	0	1	0	0	0	0	0	0	0	0	0
0	0	0	0	0	0	0	0	1	0	0	0
0	0	0	0	0	0	0	0	1	0	0	0
0	0	0	0	0	0	0	0	1	0	0	0
0	0	0	0	0	0	0	0	1	1	0	0
0	0	0	0	0	0	0	0	1	1	0	0
0	1	0	0	0	0	0	0	0	1	0	0
0	0	1	0	0	0	0	0	0	0	0	0
0	1	0	0	0	0	0	0	0	0	0	0
0	0	0	0	0	0	0	0	1	1	0	0
0	0	0	0	0	0	0	0	1	1	0	0
0	0	1	0	0	0	0	0	0	0	1	0
0	0	0	0	0	0	0	0	1	1	0	0
0	0	0	0	1	0	0	0	0	0	1	0
1	0	0	0	0	0	0	0	0	0	0	0
1	0	0	0	0	0	0	0	0	0	0	0
0	1	0	0	0	0	0	0	0	0	0	0
1	0	0	0	0	0	0	0	0	0	0	0
0	0	0	0	1	0	0	0	0	0	0	0
0	0	0	0	0	0	0	1	0	0	0	0
0	1	0	0	0	0	0	0	0	0	0	0
0	0	1	0	0	0	0	0	0	0	0	0
1	0	0	0	0	0	0	0	0	0	0	0
0	1	0	0	0	0	0	0	0	0	0	0
0	1	0	0	1	0	0	0	0	0	0	0
1	0	0	0	0	0	0	0	0	0	0	0
0	0	0	0	0	0	0	0	1	0	0	0
0	0	1	0	0	0	0	0	0	0	0	0
0	0	0	0	1	0	0	0	0	0	0	0
0	1	0	0	0	0	0	0	0	0	0	1
0	0	0	0	0	0	0	0	1	1	0	0
0	0	0	0	0	0	0	0	1	1	0	0
1	0	0	0	0	0	0	0	0	0	0	0
0	0	0	0	0	0	0	0	1	1	0	0
1	0	0	0	0	0	0	0	0	1	0	0
1	0	0	0	0	0	0	0	0	0	0	0
0	0	0	0	0	0	0	0	1	1	0	0
0	0	0	0	0	0	0	0	1	1	0	0
0	0	0	0	0	1	0	0	0	0	0	0
0	0	1	0	0	0	0	0	0	0	0	0
0	0	0	0	0	0	1	0	0	0	0	0
0	0	0	0	0	0	1	0	0	0	0	0
0	0	0	0	0	0	0	0	1	1	0	0
0	0	1	0	0	0	0	0	0	0	0	0
0	1	0	0	0	0	0	0	0	0	0	0
0	0	0	0	0	0	0	0	1	1	0	0
0	0	0	0	0	0	1	0	0	0	0	0
0	0	0	0	0	0	0	0	1	1	0	0
0	0	0	0	1	0	0	0	0	0	0	0
0	0	0	0	0	0	0	0	1	1	0	0
0	0	0	0	0	0	1	0	0	1	0	0
0	1	0	0	0	0	0	0	0	0	0	0
0	1	0	0	0	0	0	0	0	0	0	0
0	0	1	0	0	0	0	0	0	0	0	0
0	0	0	0	0	0	0	0	1	1	0	0
0	0	0	0	1	0	0	0	0	0	0	0
0	0	0	0	0	0	0	0	1	1	0	0
0	0	0	0	1	0	0	0	0	0	0	0
0	0	0	0	0	0	0	0	1	1	0	0
0	0	1	0	0	0	0	0	0	0	0	0
0	0	0	0	0	0	0	0	1	0	0	0
0	0	0	0	0	0	0	0	1	1	0	0
0	0	0	0	0	0	0	0	1	1	0	0
0	0	0	0	0	0	0	0	1	1	0	0
0	0	0	0	0	0	0	0	1	1	0	0
0	0	0	0	0	1	0	0	0	0	1	0
0	0	0	0	0	0	1	0	0	0	0	0
0	0	0	0	0	0	0	0	1	0	0	0
0	0	0	1	0	0	0	0	0	0	0	0
0	1	0	0	0	0	0	0	0	0	0	0
0	1	0	0	0	0	0	0	0	0	0	0
0	0	0	0	0	0	0	0	1	1	0	0
0	1	0	0	0	0	0	0	0	0	0	0
0	0	0	0	0	0	0	0	1	0	0	0
0	1	0	0	0	0	0	0	0	0	0	0
0	0	0	0	0	0	0	0	1	0	0	0
0	1	0	0	0	0	0	0	0	0	0	0
0	1	0	0	0	0	0	0	0	0	0	0
0	0	0	0	0	0	1	0	0	0	0	0
0	0	0	0	0	0	0	0	1	1	0	0
0	0	0	0	1	0	0	0	0	0	0	0
0	1	0	0	0	0	0	0	0	0	1	0
1	1	0	0	0	0	0	0	0	0	1	0
0	1	0	0	0	0	0	0	0	0	0	0
0	0	0	0	0	0	0	0	1	1	0	0
1	0	0	0	0	0	0	0	0	0	1	0
0	0	0	0	0	0	0	0	1	1	0	0
0	0	0	0	0	0	1	0	0	0	0	0
0	0	0	0	0	0	0	0	1	0	0	0
0	0	0	0	0	0	0	0	1	1	0	0
0	0	0	0	0	0	0	1	0	1	0	0
0	0	0	0	0	0	0	0	1	1	0	0
0	0	0	0	0	0	0	0	1	0	1	1
0	0	0	0	0	0	0	0	1	1	0	0
0	0	1	0	0	0	0	0	0	0	0	0
0	0	0	0	1	0	0	0	0	0	1	0
0	0	0	0	0	0	0	0	1	1	0	0
0	1	0	0	0	0	0	0	0	0	0	0
1	0	0	0	0	0	0	0	0	0	0	0
0	1	0	0	0	0	0	0	0	0	0	0
0	0	0	0	0	0	0	0	1	1	0	0
0	0	0	0	0	0	0	0	1	0	0	0
0	1	0	0	0	0	0	0	0	0	0	0
0	0	0	0	0	0	0	0	1	1	0	0
0	0	1	0	0	0	0	0	0	0	0	0
0	0	0	0	0	0	0	0	1	1	0	0
0	0	0	0	0	0	0	0	1	0	1	0
0	0	1	0	0	0	0	0	0	1	0	0
0	0	0	0	0	0	0	0	1	1	0	0
0	0	0	0	0	0	0	1	0	1	0	0
0	0	0	0	0	0	0	0	1	1	0	0
0	0	0	0	0	0	0	0	1	1	0	0
1	0	0	0	0	0	0	0	0	0	0	0
0	0	0	0	0	0	0	0	1	0	0	0
0	1	0	0	0	0	0	0	0	0	0	0
0	0	0	0	0	0	0	0	1	0	0	0
0	1	0	0	0	0	0	0	0	0	0	0
0	0	0	0	0	0	0	1	0	0	0	0
1	0	0	0	0	0	0	0	0	0	0	0
0	1	0	0	0	0	0	0	0	0	0	0
0	0	0	0	0	0	0	0	1	1	0	0
0	0	0	0	0	0	0	0	1	0	1	0
0	0	0	0	0	0	0	0	1	1	0	0
0	0	0	0	0	0	0	1	0	0	0	0
0	0	0	0	1	0	0	0	0	0	0	0
0	1	0	0	0	0	0	0	0	0	0	0
0	0	0	0	1	0	0	0	0	0	0	0
0	0	0	0	0	0	0	0	1	1	0	0
0	0	0	0	0	0	0	0	1	0	0	0
0	0	1	0	0	0	0	0	0	0	0	0
0	1	0	0	0	0	0	0	0	0	0	0
0	0	0	0	0	1	0	0	0	0	0	0
0	0	0	0	0	0	0	1	0	1	0	0
0	0	1	0	0	0	0	0	0	0	0	0
1	0	0	0	0	0	0	0	0	0	0	0
0	0	0	0	0	0	0	0	1	0	0	0
0	0	0	0	0	0	0	0	1	1	0	0
0	0	0	0	0	0	0	0	1	0	0	0
1	0	0	0	0	0	0	0	0	0	0	0
0	1	0	0	0	0	0	0	0	0	0	0
0	1	0	0	0	0	0	0	0	0	1	1
0	0	0	0	0	0	0	1	0	1	0	0
0	0	0	0	1	0	0	0	0	0	0	0
0	0	0	0	0	0	0	0	1	1	0	0
0	0	0	0	0	0	1	0	0	1	0	0
0	1	0	0	0	0	0	0	0	0	0	0
0	0	0	0	0	0	0	0	1	0	0	0
0	0	0	0	0	0	0	0	1	1	0	0
0	0	1	0	0	0	0	0	0	0	0	0
1	0	0	0	0	0	0	0	0	0	1	0
0	0	0	0	0	0	0	0	1	0	0	1
0	0	0	0	0	0	0	0	1	1	0	0
0	1	0	0	0	0	0	0	0	0	0	0
0	0	0	0	0	1	0	0	0	0	0	0
0	0	0	0	0	0	0	0	1	1	0	0
0	0	0	0	0	1	0	0	0	0	0	0
0	1	0	0	0	0	0	0	0	0	0	0
0	0	0	0	0	0	0	0	1	1	0	0
0	1	0	0	0	0	0	0	0	0	0	0
0	0	0	0	0	0	0	1	0	0	0	0
0	0	0	0	0	0	0	0	1	1	0	0
0	0	0	0	1	0	0	0	0	0	0	0
0	0	1	0	0	0	0	0	0	0	0	0
0	1	0	0	0	0	0	0	0	0	0	0
0	0	0	0	0	0	0	0	1	1	0	0
0	0	0	0	0	1	0	0	0	0	1	0
0	0	0	0	0	0	0	0	1	0	1	0
0	0	0	0	0	0	0	0	1	1	0	0
0	1	0	0	0	0	0	0	0	1	0	0
0	0	0	0	0	1	0	0	0	0	0	0
0	1	0	0	0	0	0	0	0	0	0	0
0	0	0	0	0	0	0	0	1	1	0	0
0	0	0	0	0	0	0	0	1	1	0	0
0	1	0	0	0	0	0	0	0	0	1	0
0	0	0	0	0	0	0	0	1	0	0	0
0	0	0	0	0	0	1	0	0	0	0	0
0	0	0	0	0	0	0	0	1	1	0	0
0	0	0	0	0	0	0	0	1	1	0	0
0	1	0	0	0	0	0	0	0	0	1	0
0	0	1	0	0	0	0	0	0	1	0	0
0	0	0	0	0	0	1	0	0	0	0	0
0	0	0	0	0	0	0	0	1	1	0	0
0	0	0	0	0	0	0	0	1	1	0	0
0	0	0	0	1	0	0	0	0	0	0	0
0	1	0	0	0	0	0	0	0	0	0	0
0	1	0	0	0	0	0	0	0	0	0	0
0	0	1	0	0	0	0	0	0	0	1	0
1	0	0	0	0	0	0	0	0	0	0	0
0	0	0	0	0	0	0	0	1	1	0	0
0	0	0	0	0	0	0	0	1	1	0	0
0	0	0	0	0	0	0	0	1	1	0	0
0	0	1	0	0	0	0	0	0	0	0	0
0	0	0	0	0	0	0	0	1	1	0	0
0	0	0	0	0	0	0	0	1	1	0	0
0	0	0	0	0	0	0	0	1	1	0	0
0	0	0	0	0	0	0	0	1	0	0	0
0	0	0	0	0	0	0	0	1	0	0	0
0	0	0	0	0	0	0	0	1	1	0	0
0	1	0	0	0	0	0	0	0	0	0	0
0	0	0	0	1	0	0	0	0	0	0	0
0	0	0	0	0	0	0	0	1	1	0	0
0	0	0	0	0	0	0	0	1	1	0	0
0	0	0	0	0	0	0	0	1	1	0	0
0	0	0	0	0	0	0	0	1	0	0	0
0	0	0	0	0	0	0	0	1	0	0	0
0	0	0	0	1	0	0	0	0	0	0	0
0	0	0	0	0	0	0	0	1	1	0	0
0	1	0	0	0	0	0	0	0	0	0	0
0	0	0	0	0	0	0	0	1	0	0	0
0	1	0	0	0	0	0	0	0	0	0	0
0	0	0	0	0	0	0	0	1	0	0	0
0	1	0	0	0	0	0	0	0	0	1	0
0	0	1	0	0	0	0	0	0	0	1	0
0	1	0	0	0	0	0	0	0	0	0	0
0	0	0	0	0	0	0	0	1	1	0	0
0	0	0	0	0	0	0	0	1	1	0	0
0	0	0	0	0	0	0	0	1	1	0	0
0	0	0	0	0	0	0	0	1	1	1	0
0	0	0	1	0	0	0	0	0	0	0	0
0	0	0	0	0	0	0	0	1	1	0	0
0	0	0	0	0	0	0	0	1	0	1	0
0	0	0	0	0	0	0	1	0	1	0	0
0	0	0	0	0	0	0	0	1	0	0	0
0	1	0	0	0	0	0	0	0	0	0	0
0	0	1	0	0	0	0	0	0	0	0	0
0	1	0	0	0	0	0	0	0	1	0	0
0	0	1	0	0	0	0	0	0	0	1	0
0	0	0	0	0	0	0	0	1	0	0	0
0	1	0	0	0	0	0	0	0	0	0	0
0	0	0	0	0	0	0	0	1	0	0	0
0	0	0	0	0	0	0	0	1	1	0	0
0	0	0	0	0	0	0	0	1	1	0	0
0	0	0	0	0	0	0	0	1	0	0	0
1	0	0	0	0	0	0	0	0	0	0	0
0	1	0	0	0	0	0	0	0	0	0	0
0	0	0	0	0	0	0	0	1	1	0	0
0	0	1	0	0	0	0	0	0	0	0	0
0	0	0	0	0	0	0	0	1	0	1	0
0	1	0	0	0	0	0	0	0	0	0	0
0	0	1	0	0	0	0	0	0	0	0	0
0	0	0	0	0	0	0	0	1	1	0	0
0	0	0	0	0	0	0	0	1	0	0	1
1	0	0	0	0	0	0	0	0	0	0	0
0	0	0	0	0	0	0	0	1	1	0	0
0	0	0	0	0	0	0	0	1	1	0	0
0	1	0	0	0	0	0	0	0	0	0	0
0	0	0	0	0	0	0	0	1	1	0	0
0	0	0	0	0	0	0	0	1	1	0	0
0	0	0	0	0	0	0	0	1	0	0	0
0	1	0	0	0	0	0	0	0	0	0	0
0	0	0	0	0	0	0	1	0	1	0	0
0	1	0	0	0	0	0	0	0	0	0	0
0	0	0	0	0	0	1	0	0	1	0	0
0	0	0	0	0	0	1	0	0	0	0	0
0	0	1	0	0	0	0	0	0	1	0	0
0	0	0	0	1	0	0	0	0	0	0	0
0	0	0	0	0	0	0	1	0	0	0	0
0	0	0	0	0	0	0	0	1	1	0	0
0	0	0	0	0	0	0	0	1	1	0	0
0	1	0	0	0	0	0	0	0	0	0	0
0	0	0	0	0	0	0	0	1	1	0	0
0	0	0	0	0	0	0	0	1	1	0	0
0	0	0	0	0	0	0	1	0	0	0	0
0	1	0	0	0	0	0	0	0	0	0	0
0	0	0	0	0	0	0	0	1	0	0	1
0	0	1	0	0	0	0	0	0	0	0	0
0	1	0	0	0	0	0	0	0	0	0	0
0	0	0	0	1	0	0	0	0	0	0	0
0	0	0	0	0	0	0	0	1	1	0	0
0	0	1	0	0	0	0	0	0	0	0	0
0	0	0	0	0	0	0	0	1	0	1	0
0	0	0	0	0	0	0	0	1	0	1	0
0	0	0	0	0	0	0	0	1	1	0	0
0	0	0	0	0	0	0	1	0	0	0	0
0	0	0	0	0	0	0	0	1	1	0	0
0	1	0	0	0	0	0	0	0	0	0	0
0	0	1	0	0	0	0	0	0	0	1	0
1	0	0	0	0	0	0	0	0	1	0	0
1	0	0	0	0	0	0	0	0	0	0	0
0	1	0	0	0	0	0	0	0	0	0	0
0	0	0	0	0	0	0	0	1	1	0	0
0	0	1	0	0	0	0	0	0	0	1	0
0	1	0	0	0	0	0	0	0	0	0	0
0	0	0	0	0	0	0	0	1	0	0	0
0	0	1	0	0	0	0	0	0	0	0	0
0	0	0	0	1	0	0	0	0	0	0	0
0	0	0	0	0	0	0	0	1	0	0	0
0	0	0	0	0	0	0	0	1	1	0	0
0	0	0	0	1	0	0	0	0	0	0	0
0	0	0	0	0	0	0	0	1	1	0	0
0	0	0	0	0	0	1	0	0	0	0	0
0	0	0	0	0	0	0	0	1	1	0	0
0	1	0	0	0	0	0	0	0	0	0	0
0	1	0	0	0	0	0	0	0	0	0	0
1	0	0	0	0	0	0	0	0	0	0	0
0	1	0	0	0	0	0	0	0	0	0	0
0	0	0	0	0	0	0	0	1	1	0	0
0	0	0	0	0	0	0	0	1	1	0	0
0	0	0	0	0	0	0	0	1	1	0	0
0	0	0	0	0	0	0	0	1	1	0	0
0	1	0	0	0	0	0	0	0	0	0	0
0	0	0	0	0	0	0	0	1	1	0	0
0	1	0	0	0	0	0	0	0	0	0	0
0	0	0	0	0	0	0	0	1	0	0	0
0	0	0	0	0	0	0	0	1	0	0	0
0	0	0	0	0	0	0	0	1	1	0	0
0	1	0	0	0	0	0	0	0	0	0	0
0	0	0	0	0	0	0	0	1	1	0	0
0	0	0	0	1	0	0	0	0	0	0	0
0	1	0	0	0	0	0	0	0	0	0	0
0	0	0	0	0	0	0	0	1	1	0	0
0	0	0	0	1	0	0	0	0	0	0	0
0	0	0	0	0	0	0	0	1	1	0	1
0	0	0	0	0	0	0	0	1	0	0	0
0	0	1	0	1	0	0	0	0	1	0	0
0	1	0	0	0	0	0	0	0	0	0	0
0	1	0	0	0	0	0	0	0	0	0	0
0	0	0	0	1	0	0	0	0	0	0	0
0	0	0	0	0	0	0	0	1	1	0	0
0	1	0	0	0	0	0	0	0	0	0	0
0	1	0	0	0	0	0	0	0	0	0	0
0	0	0	0	0	0	0	0	1	0	1	0
0	0	1	0	0	0	0	0	0	0	1	0
0	1	0	0	0	0	0	0	0	0	0	0
0	0	0	0	0	0	0	0	1	1	0	0
0	0	0	0	0	0	0	0	1	1	0	0
0	1	0	0	0	0	0	0	0	0	0	0
0	0	0	0	0	0	0	1	0	1	0	0
0	0	0	0	1	0	0	0	0	0	0	0
0	0	1	0	0	0	0	0	0	0	0	0
0	0	0	0	0	0	0	0	1	0	0	0
0	0	0	0	0	0	0	0	1	0	0	0
0	1	0	0	0	0	0	0	0	0	0	0
0	0	0	0	0	0	0	0	1	1	0	0
0	1	0	0	0	0	0	0	0	0	1	0
1	0	0	0	0	0	0	0	0	0	0	0
0	1	0	0	0	0	0	0	0	0	1	0
0	0	0	0	0	0	0	0	1	1	0	0
0	0	0	0	0	0	1	0	0	0	0	0
1	0	0	0	0	0	0	0	0	0	0	0
0	1	0	0	0	0	0	0	0	0	0	0
0	0	0	0	0	0	0	0	1	1	0	0
0	1	0	0	0	0	0	0	0	0	0	0
0	0	0	0	0	0	0	0	1	1	0	0
0	0	0	0	0	0	0	0	1	1	0	0
0	0	0	0	0	0	0	1	0	1	0	0
0	0	0	0	1	0	0	0	0	0	0	0
0	1	0	0	0	0	0	0	0	0	1	0
0	0	0	0	0	0	0	0	1	0	0	0
0	0	0	0	0	0	0	0	1	1	0	0
0	0	0	0	0	0	1	0	0	0	0	0
1	0	0	0	0	0	0	0	0	0	0	0
0	0	0	0	0	0	0	0	1	0	0	0
0	0	0	0	0	1	0	0	0	1	0	0
0	0	0	0	0	0	1	0	0	0	0	0
0	0	0	0	1	0	0	0	0	0	0	0
0	0	0	0	0	0	0	0	1	1	0	0
0	0	0	0	0	1	0	0	0	0	1	0
0	0	0	0	0	0	0	0	1	0	0	0
0	0	0	0	0	0	0	0	1	0	0	0
0	1	0	0	0	0	0	0	0	0	0	0
0	0	0	0	0	0	0	0	1	0	0	0
0	0	0	0	0	0	0	0	1	1	0	0
0	1	0	0	0	0	0	0	0	0	0	0
0	0	0	0	0	0	0	0	1	1	0	0
0	0	0	0	0	0	0	0	1	0	0	0
0	0	0	0	0	1	0	0	0	0	0	0
1	0	0	0	0	0	0	0	0	0	0	0
0	0	0	0	0	0	0	0	1	1	0	0
0	0	1	0	0	0	0	0	0	0	0	0
0	0	0	1	0	0	0	0	0	0	1	0
0	0	0	0	0	0	1	0	0	1	0	0
0	0	0	0	0	0	0	0	1	1	0	0
0	0	1	0	0	0	0	0	0	0	0	0
0	1	0	0	0	0	0	0	0	0	0	0
0	0	0	0	0	0	0	0	1	0	0	0
0	0	0	0	0	0	0	0	1	0	0	0
0	0	1	0	0	0	0	0	0	0	1	0
0	0	1	0	0	0	0	0	0	0	1	0
0	0	0	0	0	0	0	0	1	1	0	0
0	0	0	0	0	0	0	0	1	0	0	0
0	0	1	0	0	0	0	0	0	0	0	0
0	0	0	0	0	0	0	0	1	1	0	0
0	1	0	0	0	0	0	0	0	0	0	0
0	0	0	0	0	0	1	0	0	0	0	0
0	0	0	0	0	0	0	0	1	1	0	0
0	1	0	0	0	0	0	0	0	0	0	0
1	1	0	0	0	0	0	0	0	0	1	0
0	0	0	0	0	0	0	0	1	0	0	0
0	0	1	0	0	0	0	0	0	0	1	0
0	0	0	0	0	0	0	0	1	1	0	0
0	0	0	0	1	0	0	0	0	0	0	0
1	0	0	0	0	0	0	0	0	0	0	0
0	0	1	0	0	0	0	0	0	0	0	0
0	0	0	0	0	0	0	0	1	1	0	0
0	0	0	0	0	0	0	1	0	0	0	0
0	0	0	0	0	0	0	0	1	1	0	0
0	0	0	0	0	0	0	0	1	0	0	0
0	0	0	0	0	0	0	0	1	1	0	0
0	0	0	0	0	1	0	0	0	0	0	0
0	0	0	0	0	0	0	0	1	1	0	0
0	1	0	0	0	0	0	0	0	0	0	0
0	1	0	0	0	0	0	0	0	0	0	0
0	0	0	0	1	0	0	0	0	0	0	0
1	0	0	0	0	0	0	0	0	0	0	0
0	0	1	0	0	0	0	0	0	0	0	0
0	0	0	0	0	0	0	0	1	1	0	0
0	0	1	0	0	0	0	0	0	0	0	0
0	0	0	0	0	0	0	0	1	1	0	0
0	0	0	1	0	0	0	0	0	0	0	0
0	0	1	0	0	0	0	0	0	0	0	0
0	0	1	0	0	0	0	0	0	0	0	0
0	1	0	0	0	0	0	0	0	0	0	0
0	0	0	0	0	0	0	0	1	1	0	0
0	0	0	0	0	0	1	0	0	1	0	0
0	0	0	0	0	0	0	0	1	1	0	0
0	1	0	0	0	0	0	0	0	0	0	0
0	0	0	0	0	0	0	0	1	0	0	0
0	0	0	0	0	0	0	0	1	0	1	0
0	1	0	0	0	0	0	0	0	0	0	0
0	0	0	0	0	0	0	0	1	0	0	0
0	0	1	0	0	0	0	0	0	0	0	0
0	0	0	0	0	0	0	0	1	0	0	0
1	0	0	0	0	0	0	0	0	0	0	0
0	0	0	0	0	0	0	0	1	1	0	0
1	0	0	0	0	0	0	0	0	0	0	0
0	0	0	0	0	0	0	1	0	1	0	0
0	0	0	0	1	0	0	0	0	0	0	0
0	0	0	0	0	0	0	0	1	1	0	0
1	0	0	0	0	0	0	0	0	0	0	0
0	0	0	0	0	0	0	0	1	0	0	0
0	0	0	0	0	0	0	0	1	1	0	0
0	0	0	0	1	0	0	0	0	0	0	1
0	0	0	0	0	0	0	0	1	0	0	0
0	1	0	0	0	0	0	0	0	0	0	0
0	0	0	0	0	0	0	0	1	1	0	0
0	0	0	0	0	0	0	0	1	0	0	0
0	0	1	0	0	0	0	0	0	1	0	0
0	0	0	0	0	0	0	0	1	0	0	0
0	0	0	0	1	0	0	0	0	0	0	0
1	0	0	0	0	0	0	0	0	0	1	0
0	0	0	0	0	0	0	0	1	1	0	0
0	0	1	0	0	0	0	0	0	0	0	0
0	0	0	0	0	0	0	0	1	1	0	1
0	0	0	0	0	0	0	0	1	1	0	0
0	0	1	0	0	0	0	0	0	1	0	0
0	0	0	0	0	0	0	0	1	1	0	0
0	0	0	0	0	1	0	0	0	0	0	0
0	1	0	0	0	0	0	0	0	0	0	0
0	0	0	0	0	0	0	0	1	1	0	0
0	0	0	0	0	0	0	0	1	1	0	0
0	0	0	0	1	1	0	0	0	0	0	0
0	0	0	0	0	0	0	0	1	1	0	0
0	0	1	0	0	0	0	0	0	0	0	0
0	0	0	0	0	0	0	0	1	1	0	0
0	0	1	0	0	0	0	0	0	0	0	0
0	0	0	0	0	0	0	0	1	1	0	0
0	1	0	0	0	0	0	0	0	0	0	0
0	0	0	0	0	0	0	1	0	0	0	0
0	1	0	0	0	0	0	0	0	0	0	0
1	0	0	0	0	0	0	0	0	0	0	0
0	0	1	0	0	0	0	0	0	0	0	0
0	0	1	0	0	0	0	0	0	0	0	0
0	0	0	0	0	0	0	0	1	1	0	0
0	0	1	0	0	0	0	0	0	0	0	0
0	0	0	0	0	0	0	0	1	1	0	0
0	0	0	0	0	0	0	0	1	1	0	0
0	0	0	0	0	0	0	0	1	0	0	0
0	0	0	0	0	0	0	0	1	1	0	0
0	0	0	1	0	0	0	0	0	0	0	0
0	1	0	0	0	0	0	0	0	0	0	0
0	0	0	0	0	0	0	1	0	0	0	0
0	0	0	0	0	0	0	0	1	0	1	0
0	0	0	0	0	0	0	0	1	1	0	0
0	0	0	0	0	0	0	1	0	0	0	0
0	0	0	0	0	0	0	0	1	1	0	0
0	0	1	0	0	0	0	0	0	0	0	0
0	0	0	0	0	0	0	0	1	0	1	0
0	1	0	0	0	0	0	0	0	0	0	0
0	0	1	0	0	0	0	0	0	1	0	0
0	0	0	1	0	0	0	0	0	0	0	0
0	0	0	0	0	0	0	1	0	0	0	0
0	0	0	0	0	0	0	0	1	1	0	0
0	0	1	0	0	0	0	0	0	0	0	0
0	0	0	0	0	0	0	0	1	0	0	0
0	1	0	0	0	0	0	0	0	0	0	0
0	0	0	0	0	0	0	0	1	0	0	0
0	0	0	0	0	0	0	0	1	1	0	0
1	0	0	0	0	0	0	0	0	0	0	0
0	0	0	0	0	0	0	0	1	1	0	0
0	0	0	0	0	0	0	0	1	1	0	0
1	0	0	0	0	0	0	0	0	0	0	0
0	0	0	0	0	0	0	0	1	0	0	0
0	0	0	0	0	1	0	0	0	0	0	0
0	0	0	0	0	0	0	0	1	1	0	0
0	1	0	0	0	0	0	0	0	0	0	0
0	0	0	0	0	0	0	0	1	1	0	0
0	0	0	0	0	0	0	0	1	1	0	0
0	0	1	0	0	0	0	0	0	0	0	0
0	0	0	0	0	0	0	0	1	1	0	0
1	0	0	0	0	0	0	0	0	0	0	0
0	0	1	0	0	0	0	0	0	0	0	0
1	0	0	0	0	0	0	0	0	1	0	0
0	0	0	0	0	1	0	0	0	0	0	0
0	1	0	0	0	0	0	0	0	0	0	0
0	1	0	0	0	0	0	0	0	0	1	0
0	1	0	0	0	0	0	0	0	0	0	0
0	0	0	0	0	0	0	0	1	0	0	0
[truncated: 1 more rows]

## Sheet: Bio_ClinicalBERT_oxford_predict
urinary	respiratory	abdominal	neurological	skin_soft_tissue	ent	orthopaedic	other_specific	no_specific_source	prophylaxis	uncertainty	not_informative
0	0	1	0	0	0	0	0	0	0	0	0
0	0	0	0	0	0	0	0	1	1	0	0
0	0	0	0	1	0	0	0	0	0	0	0
0	0	0	0	0	0	0	0	1	1	0	0
0	0	0	0	0	0	0	0	1	1	0	0
0	0	0	0	0	0	0	0	1	1	0	0
0	0	1	0	0	0	0	0	0	0	0	0
0	0	1	0	0	0	0	0	0	0	0	0
0	0	1	0	0	0	0	0	0	0	0	0
0	1	0	0	0	0	0	0	0	0	0	0
1	0	0	0	0	0	0	0	0	0	0	0
0	1	0	0	0	0	0	0	0	0	0	0
0	0	0	0	0	0	0	0	1	1	0	0
0	0	0	0	0	0	0	0	1	1	0	0
0	0	0	0	0	0	0	0	1	1	0	0
0	0	0	0	0	0	0	0	1	1	0	0
0	0	0	0	0	0	0	0	1	0	0	0
1	0	0	0	0	0	0	0	0	0	0	0
0	0	0	0	0	0	0	0	1	0	0	0
0	0	0	0	0	0	0	0	1	0	1	0
0	0	0	0	1	0	0	0	0	0	0	0
0	0	0	0	1	0	0	0	0	0	0	0
1	0	0	0	0	0	0	0	0	0	0	0
0	0	0	0	0	0	0	0	1	1	0	0
0	0	0	0	0	0	0	0	1	1	0	0
0	1	0	0	0	0	0	0	0	0	1	0
0	1	0	0	0	0	0	0	0	0	0	0
0	0	0	0	0	0	0	0	1	0	0	0
0	0	0	0	0	0	0	0	1	0	0	0
0	0	0	0	0	0	0	0	1	1	0	0
0	0	1	0	0	0	0	0	0	0	0	0
0	0	0	0	0	0	0	0	1	1	0	0
0	0	0	0	0	0	0	0	1	1	0	0
0	0	0	0	0	0	0	0	1	1	0	0
0	0	0	0	0	1	0	0	0	0	0	0
0	0	0	0	1	1	0	0	0	0	0	0
0	0	0	0	0	0	0	0	1	1	0	0
0	0	0	0	1	0	0	0	0	1	0	0
0	0	0	0	0	1	0	0	0	0	1	0
0	1	0	0	0	0	0	0	0	0	0	0
0	0	0	0	0	0	0	0	1	0	0	0
0	0	0	0	1	0	0	0	0	0	0	0
0	0	0	0	1	0	0	0	0	0	0	0
0	0	0	0	0	0	0	0	1	1	0	0
0	0	0	0	0	0	0	0	1	0	0	0
0	0	0	0	0	0	0	0	1	1	0	0
0	0	0	0	0	0	0	0	1	1	0	0
0	0	1	0	0	0	0	0	0	0	1	0
0	1	0	0	0	0	0	0	0	0	0	0
0	0	1	0	0	0	0	0	0	0	0	0
0	1	0	0	0	0	0	0	0	0	0	0
0	0	0	0	0	0	0	0	1	1	0	0
0	0	0	0	0	0	0	0	1	0	0	0
0	0	0	0	0	0	0	0	1	0	0	0
0	0	1	0	0	0	0	0	0	0	0	0
0	1	0	0	0	0	0	0	0	0	0	0
0	1	0	0	0	0	0	0	0	1	0	0
0	0	0	0	1	0	0	0	0	0	0	0
0	0	0	0	0	0	0	0	1	1	1	0
0	0	0	1	0	0	0	0	0	0	1	0
0	0	0	0	0	0	0	0	1	0	0	0
0	1	0	0	0	0	0	0	0	0	0	0
1	0	0	0	0	0	0	0	0	0	0	0
0	0	0	0	0	0	0	0	1	0	0	0
0	0	0	0	0	0	0	0	1	1	0	0
0	0	0	0	0	0	0	0	1	1	0	0
0	0	0	0	1	0	0	0	0	0	0	0
0	0	1	0	0	0	0	0	0	0	0	0
1	0	0	0	0	0	0	0	0	0	0	0
0	0	0	0	0	0	0	0	1	0	0	0
0	0	0	0	1	0	0	0	0	0	0	0
0	0	0	0	0	0	0	0	1	1	0	0
0	1	0	0	0	0	0	0	0	0	1	0
0	0	0	0	0	0	1	0	0	0	0	0
0	1	0	0	0	0	0	0	0	1	0	0
0	0	0	0	1	0	0	0	0	0	1	0
0	0	1	0	0	0	0	0	0	0	0	0
0	1	0	0	0	0	0	0	0	0	0	0
0	0	0	0	0	0	0	0	1	1	0	0
0	0	1	0	0	0	0	0	0	1	0	0
0	0	1	0	0	0	0	0	0	0	0	0
0	0	0	0	1	0	0	0	0	0	0	0
0	0	0	0	0	0	1	0	0	1	0	0
0	0	0	0	1	0	0	0	0	0	0	0
0	0	0	0	0	0	1	0	0	0	0	0
0	0	0	0	0	0	0	0	1	1	0	0
0	0	0	0	0	0	0	0	1	1	0	0
0	0	0	0	0	0	0	0	1	0	0	0
0	0	0	0	1	0	0	0	0	0	0	0
0	0	0	0	0	0	0	0	1	0	0	1
0	0	0	0	0	0	0	0	1	0	0	0
0	0	0	0	1	0	0	0	0	0	0	0
0	0	0	0	0	0	0	1	0	1	0	0
0	1	0	0	0	0	0	0	0	0	0	0
0	0	0	0	0	0	0	0	1	0	0	0
0	0	0	0	0	0	0	0	1	1	0	0
0	0	0	0	0	0	0	0	1	1	0	0
0	0	0	0	0	0	0	0	1	1	0	0
0	0	0	0	0	0	0	0	1	0	0	0
0	1	0	0	0	0	0	0	0	0	0	0
0	1	0	0	0	0	0	0	0	0	0	0
0	0	1	0	0	0	0	0	0	0	0	0
0	0	0	0	0	0	0	0	1	0	0	0
0	1	0	0	0	0	0	0	0	0	0	0
0	0	0	0	0	0	1	0	0	0	0	0
0	0	0	0	0	0	0	0	1	1	0	0
0	0	0	0	0	0	0	0	1	1	0	0
0	0	0	0	0	0	0	0	1	1	0	0
0	0	0	0	0	0	0	0	1	1	0	0
0	0	0	0	0	0	0	0	1	0	0	0
0	0	0	0	0	0	0	0	1	1	0	0
0	0	0	0	0	0	0	0	1	0	0	0
0	1	0	0	0	0	0	0	0	0	0	0
1	0	0	0	0	0	0	0	0	0	0	0
0	0	0	0	0	0	0	0	1	0	0	0
0	0	0	0	0	0	0	1	0	0	0	0
0	0	0	0	0	0	0	0	1	1	0	0
0	0	0	0	1	0	0	0	0	0	0	0
1	0	0	0	0	0	0	0	0	0	0	0
0	0	0	0	0	0	0	0	1	1	0	0
0	0	0	0	0	0	0	0	1	1	0	0
0	1	0	0	0	0	0	0	0	0	0	0
0	0	0	0	0	0	0	0	1	1	0	0
0	0	1	0	0	0	0	0	0	0	1	0
0	1	0	0	0	0	0	0	0	0	0	0
0	1	0	0	0	0	0	0	0	0	0	0
0	0	1	0	0	0	0	0	0	0	0	0
0	0	0	0	0	0	0	0	1	1	0	0
0	1	0	0	0	0	0	0	0	0	0	0
0	0	0	0	0	0	0	0	1	1	0	0
0	0	0	0	0	0	0	0	1	1	0	0
0	0	0	0	0	0	0	0	0	0	0	0
0	1	0	0	0	0	0	0	0	0	0	0
0	0	0	0	0	0	0	0	1	1	0	0
0	0	0	1	0	0	0	0	0	0	0	0
0	0	0	0	0	0	0	0	1	1	0	0
0	0	1	0	0	0	0	0	0	0	0	0
0	0	1	0	0	0	0	0	0	0	0	0
0	1	0	0	0	0	0	0	0	0	0	0
0	0	0	0	0	0	0	0	1	0	0	0
0	0	0	0	0	0	0	0	1	0	0	0
1	0	0	0	0	0	0	0	0	0	0	0
0	0	0	0	1	0	0	0	0	0	0	0
0	0	0	0	0	1	0	0	0	0	0	0
0	0	1	0	0	0	0	0	0	0	0	0
0	0	0	0	0	0	0	0	1	1	0	0
0	0	0	0	0	0	0	0	1	1	0	0
0	0	0	0	0	0	0	0	1	1	0	0
0	0	1	0	0	0	0	0	0	1	0	0
0	0	0	0	0	0	0	0	1	0	0	1
0	0	0	0	1	0	0	0	0	0	0	0
0	0	0	0	0	0	0	0	1	1	0	0
0	1	0	0	0	0	0	0	0	0	0	0
0	0	0	0	0	0	0	0	1	0	0	0
0	0	0	0	0	0	0	1	0	0	0	0
0	0	0	0	0	0	0	0	1	1	0	0
0	0	0	0	0	1	0	0	0	0	1	0
0	0	0	0	0	0	0	0	1	1	0	0
0	0	0	0	0	1	0	0	0	0	0	0
0	0	1	0	0	0	0	0	0	1	0	0
0	1	0	0	0	0	0	0	0	0	0	0
0	0	0	0	1	0	0	0	0	0	1	0
0	0	1	0	0	0	0	0	0	0	0	0
0	0	0	0	0	0	0	0	1	1	0	0
0	0	0	0	0	0	0	0	1	1	0	0
0	1	0	0	0	0	0	0	0	0	0	0
1	0	0	0	0	0	0	0	0	0	1	0
0	0	0	0	0	0	0	0	1	1	0	0
0	0	0	0	0	0	0	0	1	1	0	0
0	1	0	0	0	0	0	0	0	0	0	0
0	1	0	0	0	0	0	0	0	0	0	0
0	0	0	0	0	0	0	0	1	1	0	0
0	0	0	0	0	0	1	0	0	0	0	0
0	0	0	0	0	0	0	0	1	1	0	0
0	0	0	0	0	0	0	0	1	1	0	0
0	0	1	0	0	0	0	0	0	0	1	0
0	0	1	0	0	0	0	0	0	0	1	0
0	0	0	0	0	0	0	0	1	1	0	0
0	0	0	0	0	0	0	0	1	0	1	0
0	0	0	0	1	0	0	0	0	0	0	0
1	0	0	0	0	0	0	0	0	0	0	0
0	0	0	0	1	0	0	0	0	0	0	0
0	1	0	0	0	0	0	0	0	0	0	0
0	0	0	0	0	0	0	0	1	1	0	0
0	0	0	0	0	0	0	0	1	0	1	0
0	0	0	0	0	0	0	0	1	1	0	0
0	0	1	0	0	0	0	0	0	0	0	0
0	0	1	0	0	0	0	0	0	0	0	0
0	0	0	0	0	0	0	0	0	1	0	0
0	0	1	0	0	0	0	0	0	0	0	0
1	0	0	0	0	0	0	0	0	0	0	0
0	0	0	0	0	0	0	0	1	0	0	0
0	0	0	0	0	0	0	0	1	0	1	0
0	1	0	0	0	0	0	0	0	0	0	0
0	0	1	0	0	0	0	0	0	0	0	0
0	1	0	0	0	0	0	0	0	0	1	0
0	0	0	0	0	0	1	0	0	1	0	0
0	0	0	0	0	0	0	1	0	0	0	0
0	0	0	0	0	0	0	1	0	0	1	0
0	1	0	0	0	0	0	0	0	0	0	0
0	0	0	0	0	0	0	0	1	0	1	0
0	0	0	0	0	0	0	0	0	1	0	0
0	1	0	0	0	0	0	0	0	0	0	0
0	0	0	0	0	1	0	0	0	0	1	0
0	0	0	0	0	0	0	0	1	0	1	0
0	0	0	0	1	0	0	0	0	0	0	0
0	1	0	0	0	0	0	0	0	0	0	0
0	0	0	0	0	0	0	0	1	1	0	0
0	0	0	0	0	0	0	0	1	1	0	0
0	0	1	0	0	0	0	0	0	1	0	0
0	0	0	0	1	0	0	0	0	0	1	0
0	1	0	0	0	0	0	0	0	0	0	0
0	0	0	0	0	0	0	0	1	1	0	0
0	0	0	0	0	0	0	0	1	1	0	0
0	0	0	0	0	0	0	0	1	0	0	0
0	0	0	0	0	0	0	0	1	0	0	0
0	0	0	0	0	0	0	0	1	1	0	0
0	1	0	0	0	0	0	0	0	0	0	0
0	0	0	0	0	0	0	0	1	1	0	0
0	0	0	0	0	0	0	0	1	1	0	0
1	0	0	0	0	0	0	0	0	0	0	0
0	0	1	0	0	0	0	0	0	0	0	0
0	0	0	0	0	0	0	0	1	0	0	0
1	1	0	0	0	0	0	0	0	0	1	0
0	0	0	0	0	0	0	0	1	1	0	0
0	0	0	0	0	0	0	0	1	0	0	0
0	0	0	0	0	0	0	0	1	1	0	0
0	0	1	0	0	0	0	0	0	0	0	0
0	0	0	0	0	0	0	0	1	1	0	0
0	0	0	0	0	0	0	0	1	0	0	0
0	0	0	0	1	0	0	0	0	0	0	0
0	0	0	0	1	0	0	0	0	0	1	0
0	0	0	0	0	0	0	0	0	0	0	0
0	0	0	0	0	0	0	0	1	1	0	0
0	0	0	0	0	0	0	0	1	1	0	0
0	0	0	0	0	0	0	0	1	0	0	0
0	0	1	0	0	0	0	0	0	0	0	0
0	0	0	0	0	0	0	0	1	1	0	0
0	0	0	0	0	0	0	0	1	1	0	0
0	0	0	0	0	0	0	0	1	1	0	0
0	0	0	0	0	0	0	0	1	0	0	0
0	1	0	0	0	0	0	0	0	0	1	0
0	0	0	0	0	0	0	0	1	0	0	0
0	0	0	0	0	0	0	0	1	0	0	0
0	0	0	0	0	0	0	0	1	0	1	0
0	1	0	0	0	0	0	0	0	0	0	0
0	0	0	0	0	0	0	0	1	0	0	0
1	0	0	0	0	0	0	0	0	0	0	0
0	0	0	0	0	0	0	0	1	1	0	0
0	0	0	0	0	1	0	0	0	0	1	0
0	0	0	0	1	0	0	0	0	0	0	0
0	0	0	0	0	0	0	0	1	1	0	0
0	1	0	0	0	0	0	0	0	0	0	0
0	0	1	0	0	0	0	0	0	0	0	0
0	0	0	0	0	0	0	0	1	1	0	0
0	0	1	0	0	0	0	0	0	0	1	0
0	0	1	0	0	0	0	0	0	0	0	0
0	0	0	0	0	0	0	0	1	0	0	0
0	0	1	0	0	0	0	0	0	0	0	0
1	0	0	0	0	0	0	0	0	1	0	0
0	0	1	0	0	0	0	0	0	1	0	0
0	0	0	0	0	0	0	0	1	1	0	0
0	0	0	0	0	0	0	0	1	1	0	0
0	1	0	0	0	0	0	0	0	0	0	0
0	0	0	0	0	0	0	1	0	0	0	0
0	0	0	0	0	0	0	1	0	1	0	0
0	0	0	0	0	0	0	0	1	0	0	0
0	0	0	0	0	0	0	0	1	0	0	0
0	1	0	0	0	0	0	0	0	0	0	0
0	1	0	0	0	0	0	0	0	0	0	0
0	0	0	0	0	0	0	0	1	1	0	0
0	1	0	0	0	0	0	0	0	0	0	0
0	1	0	0	0	0	0	0	0	0	0	0
0	1	0	0	0	0	0	0	0	0	0	0
0	1	0	0	0	0	0	0	0	0	0	0
0	0	0	0	1	0	0	0	0	0	0	0
0	0	0	0	0	0	0	0	1	0	0	0
1	0	0	0	0	0	0	0	0	0	0	0
0	0	0	0	0	0	0	0	1	1	0	0
0	0	0	0	0	0	0	0	1	1	0	0
0	0	0	0	0	0	0	0	0	1	0	0
0	0	0	0	0	0	0	1	0	0	0	0
1	1	0	0	0	0	0	0	0	0	1	0
0	1	0	0	0	0	0	0	0	0	0	0
0	0	1	0	0	0	0	0	0	0	0	0
0	0	0	0	0	0	0	0	1	1	0	0
0	0	0	0	0	0	0	0	1	1	0	0
0	0	0	0	0	0	0	0	1	0	0	0
0	0	0	0	0	0	0	0	1	0	1	0
0	0	1	0	0	0	0	0	0	1	0	0
0	0	0	0	0	0	0	0	1	0	0	0
0	0	0	0	0	0	0	0	1	1	0	0
0	0	0	0	0	0	0	0	1	1	0	0
0	0	0	0	0	0	0	0	1	1	0	0
0	0	0	0	0	0	0	0	1	1	0	0
0	0	0	0	0	0	0	0	1	0	0	0
0	0	0	0	0	0	0	0	1	0	0	0
0	0	0	0	0	0	0	0	1	1	0	0
0	0	0	0	0	0	0	0	1	0	0	1
0	0	0	0	0	0	0	1	0	1	0	0
0	0	0	0	0	0	0	0	1	1	0	0
0	0	0	0	0	0	0	1	0	0	0	0
0	0	1	0	0	0	0	0	0	1	0	0
0	0	0	0	0	0	1	0	0	1	0	0
0	0	0	0	0	0	0	0	1	1	0	0
0	0	0	0	0	0	0	0	1	1	0	0
0	0	0	0	0	0	0	0	0	1	0	0
0	1	0	0	0	0	0	0	0	0	0	0
0	0	0	0	1	0	0	0	0	1	0	0
0	0	0	0	0	0	0	0	1	1	0	0
0	0	0	0	0	0	1	0	0	0	0	0
0	0	0	0	0	0	0	0	1	1	0	0
0	0	0	0	0	0	0	0	1	0	1	0
1	0	0	0	0	0	0	0	0	0	0	0
0	0	0	0	0	0	0	0	1	0	0	0
0	1	0	0	0	0	0	0	0	0	0	0
0	0	0	0	0	0	0	0	1	0	0	0
0	1	0	0	0	0	0	0	0	0	0	0
0	0	0	0	0	0	0	1	0	1	0	0
0	0	1	0	0	0	0	0	0	0	1	0
0	0	0	0	0	0	0	0	0	0	0	0
0	0	0	0	0	0	0	0	1	1	0	0
0	0	0	0	0	0	0	0	1	1	0	0
0	0	0	0	0	0	0	0	1	0	0	0
0	0	1	0	0	0	0	0	0	0	0	0
0	0	1	0	0	0	0	0	0	0	0	0
0	0	0	0	0	0	0	0	0	0	0	0
0	0	1	0	0	0	0	0	0	0	1	0
0	1	0	0	0	0	0	0	0	0	0	0
0	0	0	0	0	0	0	0	1	1	0	0
0	0	1	0	0	0	0	0	0	0	0	0
0	0	1	0	0	0	0	0	0	0	0	0
0	0	0	0	0	0	0	0	1	1	0	0
1	0	0	0	0	0	0	0	0	0	0	0
0	0	0	0	1	0	0	0	0	0	0	0
0	0	0	0	0	0	0	0	1	1	0	0
0	1	0	0	0	0	0	0	0	0	0	0
0	0	1	0	0	0	0	0	0	0	1	0
0	0	0	0	0	0	0	1	0	1	0	0
0	0	1	0	0	0	0	0	0	0	0	0
0	0	0	0	0	0	0	0	1	1	0	0
0	0	0	0	0	0	1	0	0	0	0	0
0	0	0	0	0	0	0	1	0	0	1	0
0	1	0	0	0	0	0	0	0	0	0	0
0	0	0	0	0	0	0	0	1	0	0	0
0	0	0	0	0	0	0	0	1	1	0	0
0	0	0	0	0	0	0	0	1	0	0	0
0	0	0	0	0	0	0	0	1	1	0	0
0	0	0	0	0	0	0	0	1	0	0	0
0	0	0	0	0	0	0	0	1	0	0	0
0	0	0	0	0	0	0	0	1	1	0	0
1	0	0	0	0	0	0	0	0	0	0	0
1	1	0	0	0	0	0	0	0	0	0	0
0	0	1	0	0	0	0	0	0	0	0	0
0	0	0	0	0	0	0	1	0	1	0	0
0	0	0	0	1	0	0	0	0	0	0	0
0	0	0	0	0	0	0	0	1	1	0	0
0	1	0	0	0	0	0	0	0	0	0	0
0	0	1	0	0	0	0	0	0	0	1	0
0	0	0	0	1	0	0	0	0	0	0	0
0	0	0	0	0	0	0	1	0	0	0	0
1	0	0	0	0	0	0	0	0	0	0	0
0	0	0	0	0	0	0	0	1	1	0	0
0	0	0	0	0	0	0	0	1	1	0	0
0	1	0	0	0	0	0	0	0	0	0	0
0	1	0	0	0	0	0	0	0	0	0	0
0	0	0	0	0	0	0	0	1	0	0	0
0	0	0	0	0	0	0	0	1	0	1	0
0	1	0	0	0	0	0	0	0	0	0	0
0	0	0	0	0	0	0	0	1	1	0	0
0	0	0	0	0	0	0	0	1	1	0	0
0	1	0	0	0	0	0	0	0	0	1	0
0	0	0	0	0	0	0	0	1	1	0	0
0	0	0	0	0	0	0	0	1	0	0	0
0	0	0	0	1	0	0	0	0	0	0	0
0	0	0	0	0	0	0	0	1	0	0	0
0	0	0	0	0	0	0	0	1	1	0	0
0	0	0	0	0	0	0	0	1	0	1	1
0	0	0	0	0	0	0	1	0	0	0	0
0	1	0	0	1	0	0	0	0	0	0	0
0	0	0	0	0	0	0	0	1	0	0	0
0	0	0	0	0	0	0	1	0	0	0	0
0	0	0	0	0	0	0	1	0	0	0	0
0	0	0	0	0	0	0	0	1	1	0	0
0	0	1	0	0	0	0	0	0	0	0	0
0	0	0	0	0	0	0	1	0	0	0	0
0	0	0	0	0	0	0	0	1	1	0	0
0	0	0	0	0	0	0	0	1	0	0	0
0	0	0	0	0	0	0	0	1	1	0	0
0	0	0	0	0	0	0	0	1	1	0	0
0	0	0	0	0	0	0	1	0	0	0	0
0	0	0	0	0	0	0	0	1	1	0	0
0	0	0	0	1	0	0	0	0	0	0	0
0	1	0	0	0	0	0	0	0	0	0	0
0	0	0	0	1	0	0	0	0	0	0	0
0	0	0	1	0	0	0	0	0	0	0	0
0	0	0	0	0	0	0	0	1	1	0	0
1	0	0	0	0	0	0	0	0	0	1	0
0	0	0	0	0	0	0	0	1	0	0	0
1	0	0	0	0	0	0	0	0	0	0	0
0	0	0	0	0	1	0	0	0	0	0	0
0	0	1	0	0	0	0	0	0	0	0	0
1	0	0	0	0	0	0	0	0	0	1	0
0	0	0	0	0	0	0	0	1	0	0	0
0	0	0	0	0	0	0	0	1	0	0	0
0	0	0	0	0	0	0	0	1	1	0	0
0	0	0	0	0	0	0	0	1	1	0	0
0	0	0	0	0	0	0	0	1	0	0	0
0	0	0	0	0	0	0	0	1	1	0	0
0	0	0	0	0	0	1	0	0	0	0	0
0	0	0	0	0	0	0	0	1	1	0	0
0	0	0	0	1	0	0	0	0	0	0	0
1	1	0	0	0	0	0	0	0	0	1	0
0	0	0	0	0	0	0	0	1	0	0	0
0	0	1	0	0	0	0	0	0	0	0	0
0	0	0	0	1	0	0	0	0	0	0	0
0	0	0	0	0	0	0	0	1	1	0	0
0	1	0	0	0	0	0	0	0	0	0	0
0	0	0	0	0	0	0	0	1	0	0	0
0	0	0	0	0	0	0	1	0	0	0	0
0	0	0	0	0	0	0	0	1	0	0	0
0	1	0	0	0	0	0	0	0	0	0	0
0	1	0	0	0	0	0	0	0	0	0	0
0	0	0	0	0	0	0	0	1	1	0	0
0	0	0	0	0	0	0	0	1	0	0	0
0	1	0	0	0	0	0	0	0	0	0	0
1	0	0	0	0	0	0	0	0	0	0	0
0	0	0	0	0	0	0	0	1	1	0	0
0	1	0	0	0	0	0	0	0	0	0	0
0	0	0	0	0	0	0	0	1	1	0	0
0	0	1	0	0	0	0	0	0	0	0	0
0	0	0	0	0	0	0	1	0	1	1	0
0	0	0	0	0	0	0	0	1	1	0	0
0	0	0	0	0	0	0	0	1	1	0	0
1	0	0	0	0	0	0	0	0	0	0	0
0	0	0	0	0	0	0	0	1	1	0	0
0	1	0	0	0	0	0	0	0	0	0	0
0	1	0	0	0	0	0	0	0	0	0	0
1	0	0	0	0	0	0	0	0	0	1	0
0	0	0	0	0	0	0	0	1	1	0	0
0	0	0	0	0	0	0	0	1	1	0	0
0	0	0	0	1	0	0	0	0	0	0	0
0	1	0	0	0	0	0	0	0	0	0	0
1	0	0	0	0	0	0	0	0	0	0	0
0	0	0	0	0	0	0	0	1	0	0	0
0	0	0	0	0	0	0	0	1	1	0	0
0	0	0	0	0	0	0	0	1	1	0	0
0	0	0	0	0	0	0	0	1	0	0	0
0	0	0	0	0	0	0	0	1	1	0	0
0	0	0	0	0	0	0	0	1	1	0	0
1	0	0	0	0	0	0	0	0	0	0	0
0	0	0	0	0	0	0	1	0	0	0	0
0	0	1	0	0	0	0	0	0	0	0	0
0	0	0	0	0	0	1	0	0	0	0	0
0	0	0	0	0	0	0	0	1	1	0	0
0	0	0	0	0	0	0	0	1	0	0	0
0	0	0	0	0	0	0	0	1	0	0	0
0	1	0	0	0	0	0	0	0	0	0	0
0	0	0	0	0	0	0	0	1	1	0	0
0	0	0	0	0	0	0	0	1	1	0	0
1	0	0	0	0	0	0	0	0	0	0	0
0	0	1	0	0	0	0	0	0	0	0	0
0	0	0	0	1	0	0	0	0	0	1	0
0	0	0	0	0	0	0	0	1	0	0	0
0	0	0	0	0	0	0	0	1	1	0	0
0	0	0	0	0	0	0	0	1	0	0	0
0	0	0	0	0	0	0	0	1	1	0	0
0	0	1	0	0	0	0	0	0	0	0	0
0	0	0	0	0	1	0	0	0	0	0	0
0	0	0	0	0	0	0	0	1	1	0	0
0	0	0	0	0	0	0	0	1	0	0	0
0	0	0	0	0	0	0	0	1	1	0	0
0	0	0	0	0	1	0	0	0	1	0	0
0	0	1	0	0	0	0	0	0	0	0	0
1	0	0	0	0	0	0	0	0	0	0	0
0	0	0	0	0	0	0	0	1	1	0	0
1	0	0	0	0	0	0	0	0	0	0	0
0	0	0	0	0	0	0	0	1	1	0	0
0	0	0	0	0	0	0	0	1	0	0	0
0	0	1	0	0	0	0	0	0	0	0	0
0	0	0	0	0	0	0	0	0	1	0	0
0	0	0	0	0	0	0	0	1	1	0	0
0	0	0	0	0	0	0	0	1	0	0	0
0	0	0	0	0	0	0	0	1	1	0	1
0	0	0	0	0	0	0	0	1	0	0	0
0	0	0	0	0	0	0	0	1	0	0	0
0	0	0	0	0	0	0	0	1	1	0	0
0	0	0	0	0	0	0	0	1	1	0	0
0	0	0	0	0	0	0	0	1	1	0	0
0	1	0	0	0	0	0	0	0	0	0	0
0	1	0	0	0	0	0	0	0	0	0	0
0	0	0	0	0	0	0	0	1	1	0	0
1	0	0	0	0	0	0	0	0	0	0	0
0	0	0	0	0	0	0	0	1	1	0	0
0	0	0	0	0	0	0	0	1	1	0	0
0	0	0	0	1	0	0	0	0	1	0	0
0	1	0	0	0	0	0	0	0	0	0	0
0	0	1	0	0	0	0	0	0	0	0	0
0	1	0	0	0	0	0	0	0	0	0	0
0	0	0	0	0	0	0	1	0	1	0	0
0	0	1	0	0	0	0	0	0	0	1	0
0	0	0	0	0	0	0	0	1	1	0	0
1	0	0	0	0	0	0	0	0	0	0	0
0	0	0	0	0	0	0	0	1	1	0	0
0	0	0	0	0	0	0	0	1	1	0	0
0	0	0	0	0	0	0	0	0	0	0	0
0	0	0	0	0	0	0	0	1	1	0	0
0	0	1	0	0	0	0	0	0	0	1	0
0	1	0	0	0	0	0	0	0	0	0	0
0	0	1	0	0	0	0	0	0	0	0	0
0	0	0	0	0	0	0	0	1	1	0	0
0	0	0	0	0	0	0	0	1	0	0	0
0	0	1	0	0	0	0	0	0	0	0	0
0	0	0	0	0	0	0	1	0	0	0	0
0	0	0	0	0	0	0	0	1	0	0	1
0	0	0	0	0	0	0	0	1	0	0	0
0	0	1	0	0	0	0	0	0	0	0	0
0	1	0	0	0	0	0	0	0	0	0	0
0	0	0	0	0	0	0	0	0	0	1	0
1	0	0	0	0	0	0	0	0	0	0	0
0	0	0	0	0	0	0	0	1	1	0	0
1	0	0	0	0	0	0	0	0	0	1	0
0	0	0	0	0	0	0	0	1	0	0	0
0	0	0	0	0	0	0	0	1	1	0	0
0	0	0	0	0	0	0	0	1	0	0	0
1	0	0	0	0	0	0	0	0	0	0	0
0	0	0	0	1	0	0	0	0	0	0	0
0	0	0	0	1	1	0	0	0	0	0	0
1	0	0	0	0	0	0	0	0	0	0	0
0	0	1	0	0	0	0	0	0	0	0	0
0	0	1	0	0	0	0	0	0	0	0	0
0	0	0	0	0	0	0	0	1	1	0	0
0	0	1	0	0	0	0	0	0	0	1	0
0	0	0	0	0	0	0	0	1	1	0	0
0	1	0	0	0	0	0	0	0	0	0	0
0	0	1	0	0	0	0	0	0	0	0	0
0	0	0	0	0	0	0	0	1	1	0	0
0	1	0	0	0	0	0	0	0	0	0	0
0	0	0	0	0	0	0	0	1	1	0	0
0	0	0	0	0	0	0	0	1	1	0	0
0	0	1	0	0	0	0	0	0	0	1	0
0	0	0	0	0	0	0	0	1	1	0	0
0	0	0	0	0	0	0	0	1	1	0	0
0	0	0	0	1	0	0	0	0	0	0	0
0	1	0	0	0	0	0	0	0	0	0	0
0	0	0	0	0	0	0	0	1	1	0	0
0	0	0	0	0	0	0	0	1	1	0	0
0	0	0	0	0	0	0	0	1	0	0	0
0	0	0	0	1	0	0	0	0	1	0	0
0	0	0	0	1	0	0	0	0	0	0	0
0	0	1	0	0	0	0	0	0	0	0	0
0	0	0	0	0	0	0	1	0	0	0	0
0	0	0	0	0	0	0	0	1	1	0	0
0	1	0	0	0	0	0	0	0	0	0	0
0	0	0	0	0	0	0	0	1	0	1	0
1	0	0	0	0	0	0	0	0	0	0	0
0	1	0	0	0	0	0	0	0	0	0	0
0	0	0	0	0	0	0	0	1	0	1	1
0	0	1	0	0	0	0	0	0	0	0	0
0	0	0	0	0	0	0	0	1	1	0	0
0	1	0	0	0	0	0	0	0	1	0	0
0	0	0	0	0	0	0	0	1	1	0	0
1	1	0	0	0	0	0	0	0	0	0	0
0	0	0	0	0	0	0	0	1	1	0	0
0	0	0	0	0	0	0	0	1	1	0	0
0	0	0	0	0	0	0	0	1	0	1	0
0	1	0	0	0	0	0	0	0	0	0	0
1	0	0	0	0	0	0	0	0	0	1	0
0	0	0	0	0	0	0	0	1	1	0	0
0	0	0	0	0	0	0	1	0	0	0	0
0	1	0	0	0	0	0	0	0	0	0	0
0	0	1	0	0	0	0	0	0	0	0	0
0	0	1	0	0	0	0	0	0	1	0	0
0	0	0	0	0	0	0	0	1	0	0	0
0	0	0	0	0	0	0	0	0	0	0	0
0	0	0	0	0	0	0	1	0	0	0	0
0	0	1	0	0	0	0	0	0	0	0	0
0	0	0	0	1	0	0	0	0	0	0	0
0	0	0	0	0	0	0	0	1	1	0	0
0	0	0	0	0	0	0	1	0	0	1	0
0	0	0	0	0	0	0	0	1	1	0	0
0	0	0	0	0	0	0	0	1	1	0	0
1	0	0	0	0	0	0	0	0	0	0	0
0	1	0	0	0	0	0	0	0	0	0	0
0	0	0	0	0	0	0	0	1	1	0	0
0	0	0	0	0	0	0	1	0	1	0	0
0	0	0	0	0	0	0	0	0	0	0	0
0	0	0	0	0	0	0	0	1	1	0	0
1	0	0	0	0	0	0	0	0	0	0	0
0	0	0	0	0	0	0	0	1	0	0	0
0	0	0	0	0	0	0	0	0	0	0	0
0	0	0	0	0	0	0	0	1	1	0	0
0	1	0	0	0	0	0	0	0	0	0	0
0	1	0	0	0	0	0	0	0	0	0	0
0	1	0	0	0	0	0	0	0	0	0	0
0	0	0	0	1	0	0	0	0	0	0	0
0	1	0	0	0	0	0	0	0	0	0	0
0	1	0	0	1	0	0	0	0	0	0	0
0	0	0	0	1	0	0	0	0	0	0	0
0	0	0	0	1	0	0	0	0	0	0	0
1	0	0	0	0	0	0	0	0	0	0	0
0	0	0	0	0	0	1	0	0	1	0	0
0	0	0	0	0	0	0	0	1	0	0	0
0	1	0	0	0	0	0	0	0	0	0	0
0	0	0	0	0	0	0	0	1	1	0	0
0	0	1	0	0	0	0	0	0	0	1	0
0	0	0	0	0	0	0	0	1	1	0	0
0	0	0	0	0	0	0	0	1	0	1	0
0	1	0	0	0	0	0	0	0	1	0	0
0	0	0	0	0	0	0	0	1	1	0	0
0	0	0	0	0	0	0	0	1	0	0	0
0	1	0	0	0	0	0	0	0	0	0	0
0	0	0	0	1	0	0	0	0	0	0	0
0	1	0	0	0	0	0	0	0	0	0	0
0	0	0	0	1	0	0	0	0	0	0	0
0	0	0	0	0	0	0	0	1	1	0	0
0	0	0	0	0	0	0	0	1	1	0	0
0	0	0	0	0	0	0	0	1	1	0	0
0	0	1	0	0	0	0	0	0	0	0	0
0	0	0	0	0	0	0	0	1	0	0	0
0	0	0	0	0	0	0	0	1	1	0	0
0	0	0	0	0	0	0	0	1	1	0	0
0	0	0	0	0	1	0	0	0	0	0	0
0	1	0	0	0	0	0	0	0	0	0	0
0	0	0	0	0	0	0	0	1	1	0	0
1	0	0	0	0	0	0	0	0	0	0	0
0	1	0	0	0	0	0	0	0	0	0	0
0	0	0	0	0	0	0	0	1	1	0	0
0	0	0	0	0	1	0	0	0	0	1	0
0	0	0	0	0	0	0	0	1	1	0	0
0	0	0	0	1	0	0	0	0	0	0	0
1	0	0	0	0	0	0	0	0	0	0	0
0	0	0	0	0	0	0	1	0	1	0	0
0	0	0	0	0	0	1	0	0	1	0	0
1	0	0	0	0	0	0	0	0	0	0	0
0	0	0	0	0	0	0	0	1	0	0	0
0	0	0	0	0	0	0	0	1	1	0	0
0	0	0	0	0	1	0	0	0	1	0	0
0	0	0	0	0	0	0	0	1	1	0	0
0	0	0	0	0	0	0	0	1	1	0	0
0	0	1	0	0	0	0	0	0	0	0	0
0	0	0	0	0	0	0	0	1	1	0	0
0	1	0	0	0	0	0	0	0	0	0	0
0	1	0	0	0	0	0	0	0	1	0	0
0	0	0	1	0	0	0	0	0	0	0	0
0	0	0	0	0	0	0	0	1	1	0	0
0	0	1	0	0	0	0	0	0	0	0	0
0	1	0	0	0	0	0	0	0	0	1	0
0	0	0	0	1	0	0	0	0	0	0	0
0	0	0	0	0	0	0	0	1	1	0	0
0	0	0	0	1	0	0	0	0	0	0	0
0	0	0	0	0	0	0	0	1	1	0	0
0	0	0	0	0	0	0	0	1	1	0	0
1	0	0	0	0	0	0	0	0	1	0	0
0	0	0	0	1	0	0	0	0	1	0	0
0	0	0	0	0	0	0	0	1	1	0	0
0	0	0	0	0	0	0	0	1	1	0	0
0	0	0	0	0	1	0	0	0	0	1	0
0	0	0	0	0	0	1	0	0	0	0	0
0	0	0	0	0	0	0	0	1	1	0	0
0	0	0	0	0	0	0	0	1	0	0	0
0	0	0	0	0	0	0	0	1	0	0	0
1	0	0	0	0	0	0	0	0	0	0	0
0	0	0	0	0	0	0	1	0	1	0	0
0	0	0	0	0	0	0	0	1	1	0	0
0	0	0	0	0	0	0	0	1	0	0	0
0	1	0	0	0	0	0	0	0	0	0	0
0	1	0	0	0	0	0	0	0	0	0	0
0	1	0	0	0	0	0	0	0	0	0	0
0	0	0	0	0	0	0	0	1	1	0	0
0	0	0	0	0	0	0	0	0	1	0	0
0	0	0	0	0	0	0	0	1	1	0	0
0	1	0	0	0	0	0	0	0	0	0	0
0	0	0	0	0	0	0	0	1	0	0	0
0	1	0	0	0	0	0	0	0	0	1	0
0	0	0	0	0	0	0	0	1	1	0	0
0	0	0	0	0	0	0	0	1	1	0	0
0	0	1	0	0	0	0	0	0	0	0	0
0	0	0	0	1	0	0	0	0	0	0	0
0	0	0	0	1	0	0	0	0	0	0	0
0	0	0	0	0	0	0	0	1	0	0	0
0	0	0	0	0	0	0	0	1	1	0	0
0	0	1	0	0	0	0	0	0	0	0	0
0	0	0	0	0	0	0	0	1	1	0	0
0	0	0	0	0	0	0	0	1	0	0	0
0	0	1	0	0	0	0	0	0	0	0	0
0	0	0	0	0	0	0	0	1	0	0	0
0	1	0	0	0	0	0	0	0	0	0	0
0	1	0	0	0	0	0	0	0	1	0	0
0	0	0	0	0	0	0	0	1	1	0	0
0	0	0	0	0	0	0	0	1	0	0	0
0	0	0	0	0	0	0	0	1	1	0	0
0	0	0	0	0	0	0	0	1	0	0	0
0	0	0	0	0	0	0	0	1	0	0	0
1	0	0	0	0	0	0	0	0	0	1	0
0	0	1	0	0	0	0	0	0	0	0	0
0	0	0	0	1	0	0	0	0	0	0	0
0	0	0	0	0	0	0	0	1	0	0	0
0	0	1	0	0	0	0	0	0	0	1	0
0	0	0	0	0	0	0	0	1	1	0	0
0	0	0	0	0	0	0	0	1	0	0	0
0	0	0	0	0	0	0	0	1	1	0	0
0	0	0	0	0	0	0	0	1	1	0	0
0	0	1	0	0	0	0	0	0	0	0	0
0	0	1	0	0	0	0	0	0	0	0	0
0	0	0	0	0	0	0	0	1	1	0	0
1	0	0	0	0	0	0	0	0	0	0	0
0	0	0	0	0	1	0	0	0	0	1	0
1	0	0	0	0	0	0	0	0	0	0	0
0	0	0	0	1	0	0	0	0	0	0	0
0	0	0	0	0	0	0	0	1	0	0	0
0	0	1	0	0	0	0	0	0	0	0	0
0	1	0	0	0	0	0	0	0	0	0	0
0	0	0	0	0	0	0	0	1	1	0	0
1	0	0	0	0	0	0	0	0	0	0	0
0	0	1	0	0	0	0	0	0	0	0	0
0	1	0	0	0	0	0	0	0	0	0	0
0	0	0	0	0	0	0	0	1	0	0	0
0	0	1	0	0	0	0	0	0	0	1	0
0	0	0	0	0	0	0	0	1	1	0	0
0	0	0	0	0	0	0	0	1	1	0	0
0	0	0	0	0	0	0	0	1	1	0	0
0	0	0	0	0	0	0	0	1	1	0	0
0	0	0	0	0	0	0	0	1	0	0	0
0	1	0	0	0	0	0	0	0	1	0	0
0	0	0	0	0	0	0	0	1	1	0	0
0	0	0	0	0	0	0	0	1	1	0	0
0	0	0	0	0	0	0	0	1	1	0	0
0	0	0	0	0	0	0	0	1	0	0	0
0	0	0	0	0	0	0	0	1	0	0	0
1	0	0	0	0	0	0	0	0	0	0	0
0	0	1	0	0	0	0	0	0	0	1	0
0	0	0	0	0	0	0	0	1	0	0	0
0	1	0	0	0	0	0	0	0	0	0	0
0	0	0	0	0	0	0	0	1	1	0	0
0	1	0	0	0	0	0	0	0	0	0	0
0	0	0	0	0	0	0	0	1	1	0	0
0	1	0	0	0	0	0	0	0	0	1	0
0	0	0	0	0	0	0	0	1	0	0	0
0	0	0	0	0	0	0	0	1	1	0	0
0	0	0	0	0	0	0	0	1	1	0	0
0	0	0	0	0	0	0	0	1	0	1	0
0	0	0	0	0	0	0	0	1	1	0	0
0	0	0	0	0	0	0	0	0	0	0	0
0	0	0	0	0	0	0	0	1	0	0	0
0	0	0	0	0	0	0	0	1	1	0	0
0	0	0	0	0	1	0	0	0	1	0	0
0	0	0	0	0	0	0	0	1	1	0	0
0	0	1	0	0	0	0	0	0	0	0	0
0	1	0	0	0	0	0	0	0	0	0	0
0	1	0	0	0	0	0	0	0	0	0	0
0	0	0	0	0	0	0	1	0	0	0	0
0	1	0	0	0	0	0	0	0	0	0	0
0	1	0	0	0	0	0	0	0	0	0	0
0	0	0	0	0	0	0	0	1	1	0	0
0	1	0	0	0	0	0	0	0	0	0	0
1	1	0	0	0	0	0	0	0	0	1	0
0	1	0	0	0	0	0	0	0	1	0	0
0	0	0	0	0	0	0	0	1	1	0	0
0	1	0	0	0	0	0	0	0	0	0	0
0	1	0	0	0	0	0	0	0	0	0	0
0	0	1	0	0	0	0	0	0	0	0	0
0	0	0	0	0	0	0	0	1	1	0	0
0	1	0	0	0	0	0	0	0	0	0	0
0	0	0	0	0	0	0	0	1	0	0	0
0	0	0	0	0	0	0	0	1	0	0	0
0	0	0	0	0	0	0	1	0	1	0	0
0	0	0	0	0	0	0	0	1	0	0	0
0	1	0	0	0	0	0	0	0	0	0	0
0	0	0	0	0	0	0	1	0	1	0	0
0	0	0	0	0	0	0	0	1	0	0	0
0	0	1	0	0	0	0	0	0	1	0	0
0	0	0	0	0	0	0	0	1	1	0	0
0	0	0	0	0	0	0	0	1	0	0	0
0	1	0	0	0	0	0	0	0	0	0	0
0	0	0	0	0	0	0	0	1	1	0	0
0	0	0	0	0	0	0	0	1	0	1	0
0	0	0	0	0	0	0	0	1	1	0	0
0	0	0	0	0	0	0	0	1	1	0	0
0	0	1	0	0	0	0	0	0	0	0	0
0	0	0	0	0	0	0	0	1	1	0	0
0	0	0	0	0	0	0	0	1	0	0	0
0	1	0	0	0	0	0	0	0	0	1	0
0	0	0	0	0	0	0	0	1	0	1	0
0	0	1	0	0	0	0	0	0	0	0	0
0	1	0	0	0	0	0	0	0	0	0	0
0	1	0	0	0	0	0	0	0	0	0	0
0	0	0	0	0	0	0	0	1	1	0	0
0	0	0	0	0	0	0	0	1	1	0	0
1	0	0	0	0	0	0	0	0	0	0	0
0	1	0	0	0	0	0	0	0	0	0	0
1	0	0	0	0	0	0	0	0	0	0	0
0	0	0	0	0	0	0	0	1	0	0	0
0	0	0	0	0	0	0	0	1	1	0	0
0	0	0	0	0	0	0	0	1	0	0	0
0	0	1	0	0	0	0	0	0	0	0	0
0	0	0	0	0	0	0	0	1	0	0	0
0	1	0	0	0	0	0	0	0	0	0	0
0	0	0	0	0	0	0	0	1	1	0	0
0	0	0	0	0	0	0	0	1	0	0	0
0	0	0	0	0	0	0	1	0	1	0	0
0	0	0	0	0	0	0	0	1	0	1	0
0	0	0	0	1	0	0	0	0	0	0	0
1	0	0	0	0	0	0	0	0	0	0	0
0	0	1	0	0	0	0	0	0	0	0	0
0	0	0	0	0	0	0	0	1	1	0	0
0	1	0	0	0	0	0	0	0	1	0	0
0	0	0	0	0	0	0	0	1	0	0	0
0	0	0	0	0	0	0	0	1	0	0	0
0	0	0	0	0	0	0	0	1	0	0	0
0	1	0	0	0	0	0	0	0	0	0	0
0	1	0	0	0	0	0	0	0	0	0	0
1	0	0	0	0	0	0	0	0	0	0	0
0	1	0	0	0	0	0	0	0	0	0	0
0	0	0	0	0	0	1	0	0	0	0	0
0	0	0	0	0	0	0	0	1	1	0	0
0	1	0	0	0	0	0	0	0	0	0	0
0	0	0	0	0	0	0	0	1	1	0	0
0	1	0	0	0	0	0	0	0	0	0	0
0	0	0	0	0	0	0	0	1	0	0	0
0	0	1	0	0	0	0	0	0	0	0	0
0	0	1	0	0	0	0	0	0	0	1	0
0	0	0	0	0	0	0	0	1	1	0	0
0	0	0	0	0	1	0	0	0	0	1	0
0	0	1	0	0	0	0	0	0	1	0	0
0	1	0	0	0	0	0	0	0	0	0	0
0	0	0	0	0	1	0	0	0	0	0	0
0	0	0	0	1	0	0	0	0	0	0	0
0	0	0	0	1	0	0	0	0	0	0	0
0	1	0	0	0	0	0	0	0	0	0	0
0	0	0	0	0	0	0	0	1	0	0	0
1	0	0	0	0	0	0	0	0	0	0	0
0	0	0	0	0	0	0	0	1	0	0	0
0	0	0	0	0	1	0	0	0	0	1	0
0	0	0	0	0	0	0	0	1	0	0	1
0	0	0	0	0	0	0	0	1	1	0	0
0	0	0	0	1	0	0	0	0	0	0	0
0	0	0	0	1	0	0	0	0	0	0	0
0	0	0	0	0	0	0	0	1	1	0	0
0	0	0	0	0	0	0	0	1	1	0	0
0	0	1	0	0	0	0	0	0	0	0	0
0	0	0	0	0	0	0	0	1	1	0	0
0	0	0	0	0	0	0	0	1	1	0	0
0	0	0	0	0	0	0	0	1	1	0	0
0	0	0	0	1	0	0	0	0	0	0	0
0	0	0	0	0	0	0	0	1	0	0	0
0	1	0	0	0	0	0	0	0	0	0	0
0	1	0	0	0	0	0	0	0	0	0	0
1	0	0	0	0	0	0	0	0	0	0	0
0	0	0	0	0	0	0	0	1	0	0	0
0	0	0	0	0	0	0	0	1	1	0	0
0	0	0	0	0	0	0	0	1	1	0	0
0	1	0	0	0	0	0	0	0	0	0	0
0	1	0	0	0	0	0	0	0	0	0	0
0	1	0	0	0	0	0	0	0	0	0	0
0	1	0	0	0	0	0	0	0	0	0	0
0	1	0	0	0	0	0	0	0	0	0	0
0	0	1	0	0	0	0	0	0	0	1	0
0	0	0	0	1	0	0	0	0	0	0	0
0	0	0	0	0	0	0	0	1	1	0	0
0	0	0	0	0	0	1	0	0	1	0	0
0	0	0	0	0	0	0	0	1	0	0	0
0	0	1	0	0	0	0	0	0	0	0	0
0	0	0	0	1	0	0	0	0	0	1	0
0	0	1	0	0	0	0	0	0	0	0	0
0	0	0	0	0	0	0	0	1	0	0	0
0	0	0	1	0	0	0	0	0	0	0	0
0	1	0	0	0	0	0	0	0	0	0	0
0	0	0	0	0	0	0	0	1	1	0	0
0	0	1	0	0	0	0	0	0	0	0	0
0	0	1	0	0	0	0	0	0	0	0	0
0	0	0	0	0	0	0	0	0	0	0	0
0	0	0	0	0	0	0	0	1	1	0	0
1	0	0	0	0	0	0	0	0	0	0	0
0	0	0	0	0	0	0	0	1	1	0	0
0	0	0	0	0	0	0	1	0	1	0	0
0	0	0	0	0	0	0	0	1	1	0	0
0	1	0	0	0	0	0	0	0	0	0	0
0	0	0	0	0	0	0	0	1	1	0	0
0	0	0	0	1	0	0	0	0	0	0	0
0	0	0	0	0	0	0	0	1	0	0	0
0	0	0	0	0	0	0	0	1	1	0	0
0	0	0	0	0	0	0	0	1	0	0	0
0	0	0	0	0	0	0	0	1	1	0	0
0	0	0	0	0	0	0	0	1	1	0	0
0	0	0	0	0	0	0	0	1	1	0	0
0	0	0	0	0	0	0	0	1	1	0	0
1	0	0	0	0	0	0	0	0	1	0	0
0	1	0	0	0	0	0	0	0	0	0	0
0	0	0	0	1	0	0	0	0	0	0	0
0	0	0	0	0	0	0	0	1	1	0	0
0	0	0	0	0	0	0	0	1	1	0	0
0	0	0	0	0	0	0	0	1	1	0	0
0	0	0	0	0	0	0	0	1	1	0	0
0	1	0	0	0	0	0	0	0	0	0	0
0	0	0	0	0	0	0	0	1	1	0	0
0	0	0	0	0	0	0	0	1	1	0	0
0	0	1	0	0	0	0	0	0	0	1	0
0	1	0	0	0	0	0	0	0	0	0	0
0	0	0	0	0	0	0	0	1	0	0	0
0	1	0	0	0	0	0	0	0	0	0	0
1	0	0	0	0	0	0	0	0	0	0	0
0	1	0	0	0	0	0	0	0	0	0	0
0	0	0	0	0	0	0	0	1	0	1	1
1	0	1	0	0	0	0	0	0	1	0	0
0	1	0	0	0	0	0	0	0	0	0	0
0	1	0	0	0	0	0	0	0	0	0	0
0	0	0	0	0	0	0	0	1	0	0	0
1	1	0	0	0	0	0	0	0	0	0	0
0	0	0	0	0	0	0	0	1	0	0	0
0	0	0	0	1	0	0	0	0	0	0	0
0	0	1	0	0	0	0	0	0	1	0	0
0	0	1	0	0	0	0	0	0	0	0	0
0	0	0	0	0	0	1	0	0	0	0	0
0	0	0	0	0	0	0	0	1	1	0	0
1	0	0	0	0	0	0	0	0	0	0	0
0	0	0	0	0	0	0	0	1	0	0	0
0	1	0	0	0	0	0	0	0	0	0	0
0	1	0	0	0	0	0	0	0	0	0	0
0	0	0	0	0	0	0	0	1	1	0	0
1	0	0	0	0	0	0	0	0	0	1	0
0	0	0	0	0	0	0	0	1	0	0	0
0	0	0	0	0	0	0	0	1	1	0	0
0	0	0	0	0	0	0	0	1	1	0	0
0	0	0	0	0	0	0	0	1	0	0	1
0	0	0	0	0	0	0	0	1	0	0	0
0	0	0	0	0	0	0	0	1	0	0	0
0	0	1	0	0	0	0	0	0	0	0	0
0	0	1	0	0	0	0	0	0	0	0	0
0	0	0	0	0	0	0	0	1	0	0	0
0	1	0	0	0	0	0	0	0	0	0	0
0	0	0	0	0	0	0	0	1	1	0	0
1	1	0	0	0	0	0	0	0	0	0	0
0	0	0	0	0	0	0	0	1	1	0	0
0	0	0	0	0	0	0	1	0	0	0	0
0	0	0	0	0	0	0	0	1	0	1	0
1	0	0	0	0	0	0	0	0	0	0	0
0	0	1	0	0	0	0	0	0	0	0	0
0	0	1	0	0	0	0	0	0	0	0	0
0	0	0	0	0	0	0	0	1	1	0	0
0	0	0	0	0	0	1	0	0	0	0	0
0	0	1	0	0	0	0	0	0	0	0	0
0	0	0	0	0	0	0	0	1	1	0	0
1	0	0	0	0	0	0	0	0	0	1	0
0	0	0	0	0	0	0	0	1	0	0	0
0	0	0	0	0	0	0	0	1	1	0	0
1	0	0	0	0	0	0	0	0	0	0	0
0	0	0	0	0	0	0	0	1	0	0	0
0	0	0	0	0	0	0	0	1	1	0	0
0	0	0	0	0	0	0	0	1	1	0	0
0	1	0	0	0	0	0	0	0	0	0	0
0	0	0	0	0	0	0	0	1	1	0	0
1	0	0	0	0	0	0	0	0	0	0	0
0	0	0	0	0	0	0	0	0	0	0	0
0	0	0	0	1	0	0	0	0	0	0	0
0	0	0	0	0	0	0	0	1	1	0	1
0	1	0	0	0	0	0	0	0	0	0	0
0	0	0	0	0	0	0	0	1	0	0	0
0	1	0	0	0	0	0	0	0	0	0	0
0	0	1	0	0	0	0	0	0	0	0	0
0	0	1	0	0	0	0	0	0	0	0	0
0	1	0	0	0	0	0	0	0	0	0	0
0	0	1	0	0	0	0	0	0	0	0	0
0	0	1	0	0	0	0	0	0	0	0	0
0	0	0	0	0	0	0	0	1	0	0	0
0	0	1	0	0	0	0	0	0	0	0	0
0	0	1	0	0	0	0	0	0	0	1	0
0	0	0	0	0	0	0	0	1	1	0	0
0	0	1	0	0	0	0	0	0	0	0	0
0	1	0	0	0	0	0	0	0	0	0	0
0	0	0	0	0	0	0	0	1	1	0	0
0	0	0	0	0	0	0	0	1	0	1	0
0	0	0	0	1	0	0	0	0	1	0	0
0	0	1	0	0	0	0	0	0	1	0	0
0	0	0	0	0	0	0	0	1	1	0	0
0	1	0	0	0	0	0	0	0	0	0	0
0	1	0	0	0	0	0	0	0	0	0	0
0	0	0	0	0	1	0	0	0	0	1	0
0	1	0	0	0	0	0	0	0	0	1	0
0	0	0	0	0	0	0	0	1	0	0	0
0	1	0	0	0	0	0	0	0	0	0	0
0	1	0	0	0	0	0	0	0	0	0	0
0	0	0	1	0	0	0	0	0	0	0	0
0	1	0	0	0	0	0	0	0	0	0	0
0	0	0	0	0	0	0	0	1	1	0	0
0	1	0	0	0	0	0	0	0	0	0	0
0	0	0	0	0	0	0	0	1	1	0	0
1	0	0	0	0	0	0	0	0	0	0	0
0	0	0	0	0	0	0	0	1	0	0	0
1	0	0	0	0	0	0	0	0	0	0	0
0	0	0	0	0	0	0	0	1	1	0	0
0	1	0	0	0	0	0	0	0	0	0	0
0	0	0	0	0	0	0	0	1	1	0	0
0	0	0	0	1	0	0	0	0	0	0	0
0	0	0	0	1	0	0	0	0	0	0	0
0	0	0	0	0	1	0	0	0	0	1	0
0	0	0	0	0	0	0	0	1	1	0	0
0	0	0	0	0	0	0	1	0	1	0	0
0	1	0	0	0	0	0	0	0	0	0	0
0	0	0	0	1	0	0	0	0	0	0	0
0	0	0	0	0	0	0	0	1	1	0	0
0	0	0	0	0	0	0	0	1	1	0	0
0	0	0	0	0	0	0	0	1	1	0	0
0	0	0	0	0	0	0	0	1	0	0	0
0	0	1	0	0	0	0	0	0	0	0	0
0	0	0	0	0	0	0	1	0	0	0	0
0	0	0	0	0	0	0	0	1	1	0	0
0	0	0	0	0	0	0	0	1	1	0	0
0	1	0	0	0	0	0	0	0	0	0	0
0	0	0	0	0	0	0	0	1	1	0	0
0	0	0	0	0	0	0	0	1	0	0	0
0	0	0	0	0	0	0	0	1	0	0	0
0	0	1	0	0	0	0	0	0	0	0	0
0	0	0	0	0	0	0	0	1	1	0	1
0	0	0	0	0	0	0	0	1	1	0	0
0	0	0	0	0	0	0	0	1	1	0	0
0	0	0	0	0	0	0	0	1	1	0	0
0	1	0	0	0	0	0	0	0	0	0	0
0	0	0	0	0	0	0	0	1	1	0	0
0	0	0	0	0	0	0	0	1	0	0	0
0	0	1	0	0	0	0	0	0	0	0	0
0	0	0	1	0	0	0	0	0	0	1	0
0	0	0	0	0	0	0	0	1	1	0	0
1	0	0	0	0	0	0	0	0	0	0	0
0	0	0	0	0	0	0	1	0	1	0	0
0	0	0	0	0	0	0	0	1	0	0	0
0	0	0	0	0	0	0	0	1	1	0	1
0	0	0	1	0	0	0	0	0	0	1	0
0	0	0	0	0	0	1	0	0	1	0	0
0	0	0	0	0	0	0	0	1	0	0	1
0	0	0	1	0	0	0	0	0	0	0	0
0	0	0	0	1	0	0	0	0	0	0	0
0	0	0	0	1	0	0	0	0	0	0	0
0	0	0	0	1	0	0	0	0	0	1	0
1	0	0	0	0	0	0	0	0	0	0	0
0	0	0	0	0	0	0	0	1	1	0	0
0	0	0	0	0	0	0	0	1	1	0	0
0	0	0	1	0	0	0	0	0	0	0	0
0	0	1	0	0	0	0	0	0	0	0	0
0	0	0	0	0	0	0	1	0	1	0	0
0	0	1	0	0	0	0	0	0	0	1	0
1	0	0	0	0	0	0	0	0	0	0	0
1	0	0	0	0	0	0	0	0	1	0	0
0	0	0	0	0	0	0	0	1	0	0	0
0	0	0	0	0	0	0	0	1	1	0	0
0	0	0	0	0	0	0	0	1	1	0	0
0	1	0	0	0	0	0	0	0	0	0	0
0	1	0	0	0	0	0	0	0	0	1	0
0	0	0	0	0	1	0	0	0	0	1	0
0	0	0	0	0	1	0	0	0	0	1	0
1	0	0	0	0	0	0	0	0	0	0	0
0	0	1	0	0	0	0	0	0	0	1	0
0	0	1	0	0	0	0	0	0	0	0	0
0	0	0	0	0	0	0	0	1	0	0	0
0	0	0	0	0	0	0	0	1	1	0	0
0	0	0	0	1	0	0	0	0	0	0	0
0	0	0	0	0	0	0	0	1	0	0	0
0	0	0	0	0	0	0	0	1	0	0	0
0	0	0	0	0	0	0	0	1	0	0	0
0	0	0	0	0	0	0	0	1	1	0	0
0	0	0	0	0	0	0	0	1	1	0	0
0	0	0	0	0	0	0	0	1	1	0	0
0	1	0	0	0	0	0	0	0	0	0	0
0	0	0	0	1	0	0	0	0	0	0	0
0	1	0	0	0	0	0	0	0	0	0	0
0	0	0	0	0	0	0	0	1	1	0	0
1	0	0	0	0	0	0	0	0	0	0	0
0	0	0	0	0	0	0	0	1	1	0	0
0	1	0	0	0	0	0	0	0	0	1	0
0	0	0	0	0	0	0	1	0	0	0	0
0	0	0	0	0	0	0	0	1	0	0	0
0	1	0	0	0	0	0	0	0	0	0	0
0	0	0	0	0	0	0	0	1	0	0	0
0	0	0	0	0	0	0	0	1	0	0	0
0	0	0	0	0	0	0	0	1	1	0	0
0	1	0	0	0	0	0	0	0	0	0	0
0	0	0	0	0	0	0	0	1	1	0	0
0	0	0	0	0	0	0	0	1	1	0	0
0	1	0	0	0	0	0	0	0	0	0	0
0	0	0	0	0	0	0	1	0	1	0	0
0	0	0	0	0	0	0	0	1	0	0	0
0	0	0	0	0	0	0	0	1	1	0	1
0	1	0	0	0	0	0	0	0	0	0	0
0	0	0	0	0	0	0	0	1	0	0	0
0	0	1	0	0	0	0	0	0	0	1	0
0	0	0	0	0	0	0	0	1	0	0	0
0	0	0	0	0	0	0	0	1	1	0	0
0	0	1	0	0	0	0	0	0	1	0	0
0	0	0	0	0	0	0	0	1	1	0	0
0	0	0	0	0	0	0	0	1	1	0	0
0	1	0	0	0	0	0	0	0	0	0	0
0	0	1	0	0	0	0	0	0	0	1	0
0	1	0	0	0	0	0	0	0	0	0	0
0	0	0	0	0	0	0	0	1	1	0	0
0	0	0	0	0	0	0	1	0	0	1	0
0	0	1	0	0	0	0	0	0	0	0	0
0	0	0	0	0	0	0	0	1	0	0	0
0	0	0	0	0	0	0	0	1	1	0	0
0	0	0	0	0	0	0	1	0	0	0	0
0	1	0	0	0	0	0	0	0	0	0	0
0	0	0	0	0	0	0	1	0	1	0	0
1	0	0	0	0	0	0	0	0	0	0	0
0	1	0	0	0	0	0	0	0	0	0	0
0	1	0	0	0	0	0	0	0	0	0	0
0	0	0	0	0	0	0	0	1	1	0	0
1	0	0	0	0	0	0	0	0	0	0	0
0	0	0	0	0	0	1	0	0	0	0	0
0	0	0	0	0	0	0	0	1	0	0	0
0	0	0	0	0	0	0	0	1	1	0	0
0	0	0	0	0	0	0	0	1	1	0	0
0	1	0	0	0	0	0	0	0	0	0	0
0	0	1	0	0	0	0	0	0	0	0	0
0	1	0	0	0	0	0	0	0	0	0	0
0	1	0	0	0	0	0	0	0	0	0	0
0	0	0	0	0	0	0	0	1	0	0	0
0	0	0	0	0	0	0	0	1	0	0	0
0	0	0	0	0	0	0	0	1	1	0	0
0	1	0	0	0	0	0	0	0	0	0	0
0	0	1	0	0	0	0	0	0	0	0	0
0	1	0	0	0	0	0	0	0	0	0	0
0	1	0	0	0	0	0	0	0	0	0	0
0	0	1	0	0	0	0	0	0	0	1	0
0	0	0	0	0	0	0	0	1	1	0	0
0	1	0	0	0	0	0	0	0	0	0	0
0	0	0	0	0	0	0	0	1	1	0	0
1	0	0	0	0	0	0	0	0	0	0	0
0	0	0	0	0	0	0	0	1	0	1	0
0	0	0	0	0	0	1	0	0	0	0	0
0	0	0	0	0	0	0	0	1	1	0	0
0	0	0	0	0	0	0	0	1	1	0	0
0	1	0	0	0	0	0	0	0	0	0	0
0	0	0	0	0	0	0	0	1	1	0	1
0	1	0	0	0	0	0	0	0	0	0	0
0	0	1	0	0	0	0	0	0	0	0	0
0	0	1	0	0	0	0	0	0	0	0	0
0	0	0	0	0	0	0	0	1	0	0	0
0	0	0	0	0	0	0	0	1	0	1	0
0	0	1	0	0	0	0	0	0	1	0	0
0	0	0	0	0	0	0	0	1	1	0	0
0	1	0	0	0	0	0	0	0	0	0	0
0	0	0	0	0	0	0	0	1	0	0	0
0	0	0	0	0	0	0	0	1	0	0	0
0	0	0	0	0	0	0	0	1	1	0	0
0	0	0	0	0	0	0	0	1	1	0	0
0	0	0	0	0	0	0	0	1	0	0	0
0	0	0	0	0	0	0	0	1	0	0	0
0	0	0	0	0	0	0	0	1	1	0	0
0	0	0	0	0	0	0	0	1	1	0	0
0	1	0	0	0	0	0	0	0	0	0	0
0	0	0	0	1	0	0	0	0	0	1	0
0	0	0	0	0	0	0	0	1	1	0	0
0	0	0	0	0	0	0	0	1	0	0	0
0	1	0	0	0	0	0	0	0	0	1	0
1	0	0	0	0	0	0	0	0	0	0	0
0	0	0	0	0	0	0	0	1	1	0	0
0	0	0	0	0	0	0	0	1	1	0	0
1	0	0	0	0	0	0	0	0	1	0	0
0	1	0	0	0	0	0	0	0	0	0	0
0	1	0	0	0	0	0	0	0	0	0	0
0	1	0	0	0	0	0	0	0	0	0	0
0	0	0	0	0	0	0	0	1	0	0	0
0	0	0	0	0	0	0	0	1	1	0	0
0	0	0	0	0	0	1	0	0	1	0	0
0	0	1	0	0	0	0	0	0	0	0	0
0	0	0	0	0	0	0	0	1	1	0	0
0	0	0	0	0	0	0	0	1	0	0	0
0	0	0	0	0	0	0	0	1	1	0	0
0	0	0	0	0	0	0	0	1	0	0	0
0	0	0	0	0	0	0	0	1	0	0	0
1	0	0	0	0	0	0	0	0	0	0	0
0	0	0	0	0	0	0	0	1	1	0	0
0	0	1	0	0	0	0	0	0	0	0	0
0	0	0	0	0	0	0	0	1	1	0	0
0	0	1	0	0	0	0	0	0	0	0	0
0	1	0	0	0	0	0	0	0	0	0	0
0	0	0	0	1	0	0	0	0	0	0	0
0	0	0	0	0	0	0	0	1	0	0	0
0	0	0	0	0	0	0	0	1	1	0	0
0	0	0	0	0	0	0	0	1	1	0	0
0	0	0	0	0	0	0	0	1	0	0	0
1	0	0	0	0	0	0	0	0	0	1	0
0	1	0	0	0	0	0	0	0	0	0	0
0	0	0	0	0	0	0	0	1	1	0	0
0	0	0	0	0	1	0	0	0	0	1	0
0	1	0	0	0	0	0	0	0	0	0	0
0	0	0	0	0	0	0	0	1	1	0	0
0	0	0	0	0	0	1	0	0	0	0	0
0	1	0	0	0	0	0	0	0	0	0	0
0	0	0	0	0	0	1	0	0	0	1	0
0	0	0	0	0	0	0	0	1	0	0	0
0	0	0	0	0	0	0	0	1	1	0	0
0	0	0	0	1	0	0	0	0	0	0	0
0	0	0	0	0	0	0	0	1	1	0	0
0	1	0	0	0	0	0	0	0	0	0	0
0	0	0	0	0	0	0	0	1	1	0	0
0	0	0	0	0	0	0	0	1	1	0	0
0	0	1	0	0	0	0	0	0	0	0	0
0	0	0	0	0	0	0	0	1	0	0	0
0	0	0	0	0	0	0	0	0	0	0	0
0	1	0	0	0	0	0	0	0	0	0	0
0	1	0	0	0	0	0	0	0	0	0	0
0	0	0	0	0	0	0	0	1	0	0	0
0	0	0	0	0	0	0	1	0	0	0	0
0	0	1	0	0	0	0	0	0	0	0	0
0	0	0	0	0	0	0	1	0	0	0	0
0	1	0	0	0	0	0	0	0	0	0	0
0	0	0	0	0	0	1	0	0	0	0	0
0	0	0	0	0	0	0	0	1	1	0	0
0	0	0	0	0	0	0	0	1	1	0	0
0	0	1	0	0	0	0	0	0	0	0	0
0	0	0	0	0	0	0	0	1	0	0	0
0	0	0	0	0	0	0	0	1	1	0	0
0	0	1	0	0	0	0	0	0	1	0	0
1	0	0	0	0	0	0	0	0	0	0	0
0	0	0	0	0	0	0	0	1	1	0	0
0	0	0	0	0	0	0	0	1	1	0	1
0	0	1	0	0	0	0	0	0	0	0	0
0	0	1	0	0	0	0	0	0	0	0	0
0	1	0	0	0	0	0	0	0	0	0	0
0	0	0	0	0	0	0	0	1	1	0	0
0	0	0	0	0	0	0	0	1	1	0	0
0	0	0	0	0	0	0	0	1	0	0	0
1	0	0	0	0	0	0	0	0	0	0	0
0	1	0	0	0	0	0	0	0	0	1	0
0	1	0	0	0	0	0	0	0	0	0	0
0	0	0	0	0	0	0	0	1	0	1	0
0	0	1	0	0	0	0	0	0	0	0	0
0	0	0	0	0	0	0	0	1	1	0	0
0	0	0	0	0	0	1	0	0	0	0	0
0	0	0	0	0	0	0	0	1	0	0	0
0	1	0	0	0	0	0	0	0	0	0	0
1	0	0	0	0	0	0	0	0	0	0	0
0	0	0	0	0	0	0	0	1	1	0	0
0	0	0	0	1	0	0	0	0	1	0	0
0	0	0	0	0	0	0	0	1	1	0	0
0	0	0	0	0	0	0	0	1	1	0	0
0	0	0	0	0	0	0	0	1	1	0	0
0	0	0	0	0	0	0	0	1	1	0	0
0	0	0	0	0	0	0	0	1	1	0	0
0	0	0	0	0	0	0	0	1	1	0	0
1	0	0	0	0	0	0	0	0	0	0	0
0	1	0	0	0	0	0	0	0	0	1	0
0	1	0	0	0	0	0	0	0	0	1	0
0	0	0	0	1	0	0	0	0	0	0	0
0	0	0	0	0	0	0	0	1	1	0	0
0	0	0	0	0	0	0	0	1	0	0	0
0	0	0	0	0	0	0	0	1	1	0	0
0	1	0	0	0	0	0	0	0	0	0	0
1	0	0	0	0	0	0	0	0	0	0	0
0	1	0	0	0	0	0	0	0	0	0	0
0	0	0	0	0	0	0	0	1	1	0	0
0	1	0	0	0	0	0	0	0	0	0	0
1	0	0	0	0	0	0	0	0	0	0	0
0	0	0	0	0	0	0	0	1	1	0	0
0	1	0	0	0	0	0	0	0	0	0	0
0	0	0	0	0	0	0	0	1	0	1	0
0	0	0	0	0	0	0	0	1	1	0	0
0	0	0	0	0	0	0	0	1	1	0	0
0	0	0	0	0	0	0	0	1	1	0	0
0	0	0	0	0	0	0	0	1	1	0	1
0	0	0	0	0	0	0	0	1	1	0	0
0	0	0	0	0	0	0	0	1	1	0	0
0	0	0	0	0	0	0	0	1	0	0	0
0	0	1	0	0	0	0	0	0	0	0	0
0	0	0	0	0	0	0	0	1	0	0	0
1	0	0	0	0	0	0	0	0	0	0	0
0	0	0	0	0	0	0	0	1	0	1	0
0	0	0	0	0	0	0	0	1	0	0	0
0	1	0	0	0	0	0	0	0	1	0	0
0	1	0	0	0	0	0	0	0	0	0	0
0	0	0	0	0	0	0	0	1	1	0	0
0	0	1	0	0	0	0	0	0	1	0	0
0	1	0	0	0	0	0	0	0	0	0	0
0	0	0	0	0	0	0	0	1	0	0	0
0	0	0	0	1	0	0	0	0	0	1	0
0	0	1	0	0	0	0	0	0	0	0	0
0	1	0	0	0	0	0	0	0	0	0	0
0	0	0	0	0	0	1	0	0	0	0	0
0	0	1	0	0	0	0	0	0	0	0	0
0	0	0	0	1	0	0	0	0	0	0	0
0	1	0	0	0	0	0	0	0	0	0	0
0	0	0	0	0	0	0	0	1	1	0	0
0	0	0	0	0	0	0	0	1	1	0	0
0	1	0	0	0	0	0	0	0	0	0	0
0	1	0	0	0	0	0	0	0	0	1	0
0	0	0	0	0	0	1	0	0	0	0	0
0	0	0	0	0	0	0	0	1	1	0	0
0	1	0	0	0	0	0	0	0	0	0	0
0	0	0	0	0	0	0	0	1	1	0	0
0	0	0	0	0	0	0	0	1	1	0	0
0	0	1	0	0	0	0	0	0	0	0	0
0	0	0	0	0	0	0	0	1	1	0	0
0	0	1	0	0	0	0	0	0	0	1	0
0	0	1	0	0	0	0	0	0	0	0	0
0	0	1	0	0	0	0	0	0	0	0	0
0	0	0	0	0	0	0	0	1	1	0	0
0	0	0	0	0	0	0	0	1	0	0	0
0	0	0	0	0	0	0	0	1	1	0	0
0	0	0	0	0	0	0	0	1	1	0	0
0	0	0	0	0	0	0	0	1	0	0	0
0	0	0	1	0	0	0	0	0	0	0	0
0	0	0	0	0	0	0	0	1	0	0	0
0	0	0	0	0	0	0	0	1	1	0	0
0	0	0	0	0	0	0	0	1	1	0	0
0	0	0	0	0	0	1	0	0	0	1	0
0	1	0	0	0	0	0	0	0	0	0	0
0	0	1	0	0	0	0	0	0	0	0	0
0	0	0	0	0	0	0	0	1	1	0	0
0	0	0	0	0	0	0	0	1	1	0	0
1	0	0	0	0	0	0	0	0	0	0	0
0	0	1	0	0	0	0	0	0	0	0	0
0	0	0	0	0	0	0	0	1	1	0	0
1	0	0	0	0	0	0	0	0	0	0	0
0	0	0	0	0	0	0	0	1	1	0	0
0	1	0	0	0	0	0	0	0	0	0	0
0	0	0	0	0	0	0	0	1	0	0	0
0	0	0	0	0	0	0	0	1	1	0	0
0	0	0	0	0	0	0	1	0	0	0	0
0	1	0	0	0	0	0	0	0	0	0	0
1	0	0	0	0	0	0	0	0	0	0	0
0	0	1	0	0	0	0	0	0	0	1	0
0	1	0	0	0	0	0	0	0	0	0	0
0	1	0	0	0	0	0	0	0	0	1	0
0	0	0	0	0	0	0	0	0	1	0	0
0	0	0	0	0	1	0	0	0	0	1	0
0	0	0	0	0	1	0	1	0	0	0	0
0	0	0	0	0	0	1	0	0	0	0	0
0	0	0	0	0	0	0	0	1	0	0	0
0	0	0	0	1	0	0	0	0	0	0	0
0	0	0	0	1	0	0	0	0	0	0	0
0	0	1	0	0	0	0	0	0	0	1	0
0	0	0	0	0	0	0	0	1	1	0	0
0	0	0	0	1	0	0	0	0	0	0	0
0	0	0	0	0	0	0	0	1	1	0	0
0	0	0	0	0	0	0	0	1	0	0	0
0	0	0	0	0	0	0	0	1	1	0	0
0	0	0	0	0	0	0	0	1	1	0	0
0	0	0	0	0	0	0	0	1	1	0	0
0	0	0	0	0	0	0	0	1	0	0	0
1	0	0	0	0	0	0	0	0	0	1	0
0	0	0	0	0	0	0	0	1	0	1	0
0	0	0	0	0	0	0	0	1	0	0	0
0	0	0	0	1	0	0	0	0	0	0	0
1	0	0	0	0	0	0	0	0	0	0	0
0	0	0	0	0	0	0	0	1	0	0	0
0	0	0	0	1	0	0	0	0	0	0	0
1	0	0	0	0	0	0	0	0	0	0	0
0	0	0	0	0	0	0	0	1	0	0	0
0	0	0	0	0	0	0	1	0	1	1	0
0	0	0	0	1	0	0	0	0	0	0	0
0	1	0	0	0	0	0	0	0	1	0	0
1	0	0	0	0	0	0	0	0	0	0	0
0	0	0	0	1	0	0	0	0	0	0	0
0	0	0	0	0	0	0	0	1	1	0	0
0	0	0	0	0	0	0	0	1	1	0	0
0	0	0	0	0	0	0	0	1	1	0	0
0	0	0	0	0	0	0	1	0	0	0	0
0	0	0	0	1	0	0	0	0	0	0	0
0	0	0	0	0	0	0	0	1	1	0	0
1	0	0	0	0	0	0	0	0	1	0	0
1	0	0	0	0	0	0	0	0	0	0	0
0	0	1	0	0	0	0	0	0	0	0	0
0	0	0	0	0	0	1	0	0	0	0	0
0	0	1	0	0	0	0	0	0	0	0	0
0	1	0	0	0	0	0	0	0	0	0	0
0	0	1	0	0	0	0	0	0	0	1	0
0	0	0	0	0	0	0	0	1	0	1	0
1	0	0	0	0	0	0	0	0	0	0	0
0	0	0	0	1	0	0	0	0	0	0	0
0	0	0	0	0	0	0	0	1	1	0	0
0	0	0	0	0	0	0	0	1	1	0	0
0	0	0	0	0	0	0	0	1	1	0	0
0	0	0	0	1	0	0	0	0	0	0	0
0	0	0	0	0	0	0	0	1	1	0	0
0	1	0	0	0	0	0	0	0	0	0	0
0	0	0	0	0	0	0	0	1	1	0	0
0	0	0	0	1	0	0	0	0	0	0	0
0	0	0	0	0	0	0	0	1	1	0	0
0	0	0	0	0	0	0	0	1	0	0	0
0	0	0	0	1	0	0	0	0	0	0	0
0	0	0	0	0	0	0	0	1	1	0	0
0	1	0	0	0	0	0	0	0	0	0	0
0	0	0	0	0	0	0	0	1	1	0	1
0	0	0	0	0	0	0	0	1	0	0	0
0	1	0	0	0	0	0	0	0	1	0	0
0	0	0	0	0	0	0	0	1	0	0	0
0	0	0	0	0	0	0	0	1	1	0	0
1	0	0	0	0	0	0	0	0	0	0	0
0	1	0	0	0	0	0	0	0	0	0	0
0	0	0	0	0	0	0	0	1	0	0	0
0	0	0	0	0	0	0	0	1	0	0	0
0	0	0	0	0	0	0	0	1	1	0	0
0	1	0	0	0	0	0	0	0	0	0	0
1	0	0	0	0	0	0	0	0	0	0	0
1	0	0	0	0	0	0	0	0	0	0	0
0	0	0	0	0	0	0	0	1	0	0	0
0	1	0	0	0	0	0	0	0	0	0	0
0	1	0	0	0	0	0	0	0	0	0	0
0	1	0	0	0	0	0	0	0	0	0	0
0	0	0	0	0	0	0	0	1	0	0	0
0	0	0	0	0	0	0	0	1	0	0	0
0	0	1	0	0	0	0	0	0	0	0	0
0	0	0	0	0	0	0	0	0	1	0	0
0	1	0	0	0	0	0	0	0	0	0	0
0	0	0	0	0	0	0	0	1	1	0	0
0	0	0	0	0	0	0	0	1	1	0	0
0	1	0	0	0	0	0	0	0	0	0	0
0	0	0	0	0	0	0	0	1	1	0	0
0	0	0	0	0	0	0	0	1	0	0	0
0	0	1	0	0	0	0	0	0	0	0	0
0	1	0	0	0	0	0	0	0	0	0	0
0	0	0	0	0	0	0	0	1	1	0	0
0	0	0	0	1	0	0	0	0	0	0	0
0	0	0	0	0	0	0	0	1	0	0	0
0	0	1	0	0	0	0	0	0	1	0	0
1	0	0	0	0	0	0	0	0	1	0	0
0	0	0	0	0	0	0	0	1	0	0	0
1	0	0	0	0	0	0	0	0	0	0	0
0	0	0	0	0	0	0	0	1	1	0	0
0	1	0	0	0	0	0	0	0	0	0	0
0	0	0	0	0	0	0	0	1	1	0	0
0	0	0	0	0	0	0	0	1	1	0	0
0	1	0	0	0	0	0	0	0	0	0	0
0	1	0	0	0	0	0	0	0	0	0	0
0	1	0	0	0	0	0	0	0	0	0	0
0	1	0	0	0	0	0	0	0	0	0	0
0	1	0	0	0	0	0	0	0	0	0	0
0	1	0	0	0	0	0	0	0	0	0	0
1	0	0	0	0	0	0	0	0	0	0	0
0	0	0	0	0	0	0	1	0	0	0	0
0	0	1	0	0	0	0	0	0	0	0	0
0	0	0	0	0	0	0	0	1	0	1	0
0	0	0	0	0	1	0	0	0	1	0	0
0	0	0	0	0	0	0	0	1	1	0	0
0	0	0	0	0	0	0	0	1	1	0	0
0	0	0	0	0	0	0	0	1	0	0	0
0	0	0	0	0	0	0	0	1	1	0	0
0	0	1	0	0	0	0	0	0	0	0	0
0	0	0	0	0	0	0	0	1	0	0	0
0	0	0	0	0	0	1	0	0	0	0	0
0	0	0	0	0	0	0	0	0	1	0	0
0	0	1	0	0	0	0	0	0	0	0	0
0	0	0	0	0	0	0	0	1	1	0	0
0	0	0	0	0	0	1	0	0	0	0	0
0	1	0	0	0	0	0	0	0	0	0	0
0	0	0	0	0	0	1	0	0	0	0	0
0	0	0	0	0	0	0	0	1	1	0	0
0	0	0	0	0	0	0	0	1	1	0	0
0	0	0	0	1	1	0	0	0	0	1	0
0	0	0	0	0	0	0	0	1	1	0	0
0	0	0	1	0	0	0	0	0	0	0	0
0	0	1	0	0	0	0	0	0	0	1	0
0	0	1	0	0	0	0	0	0	0	0	0
0	0	0	0	0	0	0	0	1	1	0	0
0	0	0	0	0	0	0	0	0	0	0	0
0	0	1	0	0	0	0	0	0	0	0	0
0	1	0	0	0	0	0	0	0	0	0	0
0	0	0	0	0	0	0	0	1	0	0	0
0	0	0	0	0	0	0	0	1	0	0	0
0	1	0	0	0	0	0	0	0	0	0	0
1	0	0	0	0	0	0	0	0	0	0	0
0	0	1	0	0	0	0	0	0	0	0	0
0	0	0	0	0	0	0	0	1	1	0	0
0	0	0	0	0	0	0	0	1	1	0	0
0	1	0	0	0	0	0	0	0	0	0	0
0	0	0	0	0	0	0	0	1	0	0	0
0	0	0	0	0	0	0	0	1	0	0	0
0	0	0	0	0	0	0	0	1	0	0	0
0	1	0	0	0	0	0	0	0	0	0	0
0	0	0	0	0	0	0	0	0	1	1	0
0	0	1	0	0	0	0	0	0	0	0	0
0	0	0	0	1	0	0	0	0	0	0	0
0	0	0	0	0	0	0	0	1	1	0	0
0	0	0	0	0	0	0	0	1	1	0	0
0	0	0	0	0	0	0	0	1	1	0	0
0	0	0	0	1	0	0	0	0	0	0	0
0	1	0	0	0	0	0	0	0	0	0	0
0	0	1	0	0	0	0	0	0	0	0	0
0	1	0	0	0	0	0	0	0	0	0	0
0	1	0	0	0	0	0	0	0	1	0	0
0	0	0	0	0	0	0	0	1	0	0	1
0	0	0	0	0	0	0	0	1	0	0	0
0	1	0	0	0	0	0	0	0	0	0	0
0	0	0	0	0	0	0	0	1	1	0	0
0	0	0	0	0	0	0	0	1	0	0	0
0	1	0	0	0	0	0	0	0	0	0	0
1	0	0	0	0	0	0	0	0	0	0	0
0	0	0	0	0	0	0	0	1	0	0	0
0	0	0	0	1	0	0	0	0	0	0	0
1	0	0	0	0	0	0	0	0	0	0	0
0	0	0	0	0	0	0	0	1	1	0	0
0	0	1	0	0	0	0	0	0	0	0	0
0	0	0	0	0	0	0	0	1	0	0	0
0	0	0	0	0	0	0	0	1	0	0	0
0	0	0	0	0	0	0	0	1	0	0	0
0	0	0	0	0	0	0	0	1	1	0	0
0	0	0	0	0	0	0	0	1	1	0	0
0	1	0	0	0	0	0	0	0	1	0	0
0	0	1	0	0	0	0	0	0	0	0	0
0	1	0	0	0	0	0	0	0	0	0	0
0	0	0	0	0	0	0	0	1	1	0	0
0	0	0	0	0	0	0	0	1	1	0	0
0	0	1	0	0	0	0	0	0	0	1	0
0	0	0	0	0	0	0	0	1	1	0	0
0	0	0	0	1	0	0	0	0	0	1	0
1	0	0	0	0	0	0	0	0	0	0	0
0	0	0	0	0	0	0	1	0	1	0	0
0	1	0	0	0	0	0	0	0	0	0	0
1	0	0	0	0	0	0	0	0	0	0	0
0	0	0	0	1	0	0	0	0	0	0	0
0	0	0	0	0	0	0	1	0	0	0	0
0	1	0	0	0	0	0	0	0	0	0	0
0	0	1	0	0	0	0	0	0	0	0	0
1	0	0	0	0	0	0	0	0	0	0	0
0	1	0	0	0	0	0	0	0	0	0	0
0	1	0	0	0	0	0	0	0	0	0	0
1	0	0	0	0	0	0	0	0	0	0	0
0	0	0	0	0	0	0	0	1	0	0	0
0	0	0	0	0	0	0	0	1	0	0	0
0	0	0	0	1	0	0	0	0	0	0	0
0	0	0	0	0	0	0	0	1	0	0	1
0	0	0	0	0	0	0	0	1	1	0	0
0	0	0	0	0	0	0	0	1	1	0	0
1	0	0	0	0	0	0	0	0	0	0	0
0	0	0	0	0	0	0	0	1	1	0	0
1	0	0	0	0	0	0	0	0	1	0	0
1	0	0	0	0	0	0	0	0	0	0	0
0	0	0	0	0	0	0	0	1	1	0	0
0	0	0	0	0	0	0	0	1	1	0	0
0	0	0	0	0	1	0	0	0	0	0	0
0	0	1	0	0	0	0	0	0	0	0	0
0	0	0	0	0	0	1	0	0	0	0	0
0	0	0	0	0	0	1	0	0	1	0	0
0	0	0	0	0	0	0	0	1	1	0	0
0	0	1	0	0	0	0	0	0	0	0	0
0	1	0	0	0	0	0	0	0	0	0	0
0	0	0	0	0	0	0	0	1	1	0	0
0	0	0	0	0	0	1	0	0	0	0	0
0	0	0	0	0	0	0	0	1	1	0	0
0	0	0	0	1	0	0	0	0	0	0	0
0	0	0	0	0	0	0	0	1	1	0	0
0	0	0	0	0	0	1	0	0	1	0	0
0	1	0	0	0	0	0	0	0	0	0	0
0	1	0	0	0	0	0	0	0	0	0	0
0	0	1	0	0	0	0	0	0	0	0	0
0	0	0	0	0	0	0	0	1	1	0	0
0	0	0	0	1	0	0	0	0	0	0	0
0	0	0	0	0	0	0	0	1	1	0	0
0	0	0	0	1	0	0	0	0	0	0	0
0	0	0	0	0	0	0	0	1	1	0	0
0	0	1	0	0	0	0	0	0	0	0	0
0	0	0	0	0	0	0	0	1	0	0	0
0	0	0	0	0	0	0	0	1	1	0	0
0	0	0	0	0	0	0	0	1	1	0	0
0	0	0	0	0	0	0	0	1	1	0	0
0	0	0	0	0	0	0	0	1	1	0	0
0	0	0	0	0	1	0	0	0	0	1	0
0	0	0	0	0	0	1	0	0	0	0	0
0	0	0	0	0	0	0	0	1	0	0	0
0	0	0	1	0	0	0	0	0	0	0	0
0	1	0	0	0	0	0	0	0	0	0	0
0	1	0	0	0	0	0	0	0	0	0	0
0	0	0	0	0	0	0	0	1	1	0	0
0	1	0	0	0	0	0	0	0	0	0	0
0	0	0	0	0	0	0	0	1	0	0	0
0	0	0	0	0	0	0	0	0	0	0	0
0	0	0	0	0	0	0	0	1	0	0	0
0	1	0	0	0	0	0	0	0	0	0	0
0	1	0	0	0	0	0	0	0	0	0	0
0	0	0	0	0	0	1	0	0	0	0	0
0	0	0	0	0	0	0	0	1	1	0	0
0	0	0	0	1	0	0	0	0	0	0	0
0	1	0	0	0	0	0	0	0	0	1	0
1	1	0	0	0	0	0	0	0	0	1	0
0	1	0	0	0	0	0	0	0	0	0	0
0	0	0	0	0	0	0	0	1	1	0	0
0	0	0	0	0	0	0	0	0	0	1	0
0	0	0	0	0	0	0	0	1	1	0	0
0	0	0	0	0	0	1	0	0	0	0	0
0	0	0	0	0	0	0	0	1	0	0	0
0	0	0	0	0	0	0	0	1	1	0	0
0	0	0	0	0	0	0	0	0	0	0	0
0	0	0	0	0	0	0	0	1	1	0	0
0	0	0	0	0	0	0	0	1	0	1	0
0	0	0	0	0	0	0	0	1	1	0	0
0	0	1	0	0	0	0	0	0	0	0	0
0	0	0	0	1	0	0	0	0	0	1	0
0	0	0	0	0	0	0	0	1	1	0	0
0	1	0	0	0	0	0	0	0	0	0	0
1	0	0	0	0	0	0	0	0	0	0	0
0	1	0	0	0	0	0	0	0	0	0	0
0	0	0	0	0	0	0	0	1	1	0	0
0	0	0	0	0	0	0	0	1	0	0	0
0	1	0	0	0	0	0	0	0	0	0	0
0	0	0	0	0	0	0	0	1	1	0	0
0	0	1	0	0	0	0	0	0	0	0	0
0	0	0	0	0	0	0	0	1	1	0	0
0	0	0	0	0	0	0	0	1	0	1	0
0	0	1	0	0	0	0	0	0	1	0	0
0	0	0	0	0	0	0	0	1	1	0	0
0	0	0	0	0	0	0	0	1	0	0	0
0	0	0	0	0	0	0	0	1	1	0	0
0	0	0	0	0	0	0	0	1	1	0	0
1	0	0	0	0	0	0	0	0	0	0	0
0	0	0	0	0	0	0	0	1	0	0	0
0	1	0	0	0	0	0	0	0	0	0	0
0	0	0	0	0	0	0	0	1	0	0	0
0	1	0	0	0	0	0	0	0	0	0	0
0	0	0	0	0	0	0	1	0	0	0	0
1	0	0	0	0	0	0	0	0	0	0	0
0	1	0	0	0	0	0	0	0	0	0	0
0	0	0	0	0	0	0	0	1	1	0	0
0	0	0	0	0	0	0	0	1	0	1	0
0	0	0	0	0	0	0	0	1	1	0	0
0	0	0	0	0	0	0	1	0	0	0	0
0	0	0	0	1	0	0	0	0	0	0	0
0	1	0	0	0	0	0	0	0	0	0	0
0	0	0	0	1	0	0	0	0	0	0	0
0	0	0	0	0	0	0	0	1	1	0	0
0	0	0	0	0	0	0	0	1	0	0	0
0	0	1	0	0	0	0	0	0	0	0	0
0	1	0	0	0	0	0	0	0	0	0	0
0	0	0	0	0	1	0	0	0	0	0	0
0	0	0	0	0	0	0	1	0	1	0	0
0	0	1	0	0	0	0	0	0	0	0	0
1	0	0	0	0	0	0	0	0	0	0	0
0	0	0	0	0	0	0	0	1	0	0	0
0	0	0	0	0	0	0	0	1	1	0	0
0	0	0	0	0	0	0	0	1	0	0	0
1	0	0	0	0	0	0	0	0	0	0	0
0	1	0	0	0	0	0	0	0	0	0	0
0	1	0	0	0	0	0	0	0	0	1	1
0	0	0	0	0	0	0	1	0	1	0	0
0	0	0	0	1	0	0	0	0	0	0	0
0	0	0	0	0	0	0	0	1	1	0	0
0	0	0	0	0	0	1	0	0	1	0	0
0	1	0	0	0	0	0	0	0	0	0	0
0	0	0	0	0	0	0	0	1	0	0	0
0	0	0	0	0	0	0	0	1	1	0	0
0	0	1	0	0	0	0	0	0	0	0	0
1	0	0	0	0	0	0	0	0	0	1	0
0	0	0	0	0	0	0	0	1	0	0	0
0	0	0	0	0	0	0	0	1	0	0	0
0	1	0	0	0	0	0	0	0	0	0	0
0	0	0	0	0	1	0	0	0	0	0	0
0	0	0	0	0	0	0	0	1	1	0	0
0	0	0	0	0	1	0	0	0	0	0	0
0	1	0	0	0	0	0	0	0	0	0	0
0	0	0	0	0	0	0	0	1	1	0	0
0	1	0	0	0	0	0	0	0	0	0	0
0	0	0	0	0	0	0	1	0	0	0	0
0	0	0	0	0	0	0	0	1	1	0	0
0	0	0	0	1	0	0	0	0	0	0	0
0	0	1	0	0	0	0	0	0	0	0	0
0	1	0	0	0	0	0	0	0	0	0	0
0	0	0	0	0	0	0	0	1	1	0	0
0	0	0	0	0	1	0	0	0	0	1	0
0	0	0	0	0	0	0	0	1	0	1	0
0	0	0	0	0	0	0	0	1	1	0	0
0	1	0	0	0	0	0	0	0	1	0	0
0	0	0	0	0	1	0	0	0	0	0	0
0	1	0	0	0	0	0	0	0	0	0	0
0	0	0	0	0	0	0	0	1	1	0	0
0	0	0	0	0	0	0	0	1	1	0	0
0	1	0	0	0	0	0	0	0	0	0	0
0	0	0	0	0	0	0	0	1	0	0	0
0	0	0	0	0	0	1	0	0	0	0	0
0	0	0	0	0	0	0	0	1	1	0	0
0	0	0	0	0	0	0	0	1	1	0	0
0	1	0	0	0	0	0	0	0	0	1	0
0	0	1	0	0	0	0	0	0	1	0	0
0	0	0	0	0	0	1	0	0	0	0	0
0	0	0	0	0	0	0	0	1	1	0	0
0	0	0	0	0	0	0	0	1	1	0	0
0	0	0	0	1	0	0	0	0	0	0	0
0	1	0	0	0	0	0	0	0	0	0	0
0	1	0	0	0	0	0	0	0	0	0	0
0	0	1	0	0	0	0	0	0	0	1	0
1	0	0	0	0	0	0	0	0	0	0	0
0	0	0	0	0	0	0	0	1	1	0	0
0	0	0	0	0	0	0	0	1	1	0	0
0	0	0	0	0	0	0	0	1	1	0	0
0	0	1	0	0	0	0	0	0	0	0	0
0	0	0	0	0	0	0	0	1	1	0	0
0	0	0	0	0	0	0	0	1	1	0	0
0	0	0	0	0	0	0	0	1	1	0	0
0	0	0	0	0	0	0	0	1	0	0	0
0	0	0	0	0	0	0	0	1	0	0	0
0	0	0	0	0	0	0	0	1	1	0	0
0	1	0	0	0	0	0	0	0	0	0	0
0	0	0	0	1	0	0	0	0	0	0	0
0	0	0	0	0	0	0	0	1	1	0	0
0	0	0	0	0	0	0	0	1	1	0	0
0	0	0	0	0	0	0	0	1	1	0	0
0	0	0	0	0	0	0	0	1	0	0	0
0	0	0	0	0	0	0	0	1	0	0	0
0	0	0	0	0	0	0	0	0	0	0	0
0	0	0	0	0	0	0	0	1	1	0	0
0	1	0	0	0	0	0	0	0	0	0	0
0	0	0	0	0	0	0	0	1	0	0	0
0	1	0	0	0	0	0	0	0	0	0	0
0	0	0	0	0	0	0	0	1	0	0	0
0	1	0	0	0	0	0	0	0	0	1	0
0	0	1	0	0	0	0	0	0	0	1	0
0	1	0	0	0	0	0	0	0	0	0	0
0	0	0	0	0	0	0	0	1	1	0	0
0	0	0	0	0	0	0	0	1	1	0	0
0	0	0	0	0	0	0	0	1	1	0	0
0	0	0	0	0	0	0	0	1	1	1	0
0	0	0	1	0	0	0	0	0	0	0	0
0	0	0	0	0	0	0	0	1	1	0	0
0	0	0	0	0	0	0	0	1	0	1	0
0	0	0	0	0	0	0	1	0	1	0	0
0	0	0	0	0	0	0	0	1	0	0	0
0	1	0	0	0	0	0	0	0	0	0	0
0	0	1	0	0	0	0	0	0	0	0	0
0	1	0	0	0	0	0	0	0	1	0	0
0	0	1	0	0	0	0	0	0	0	1	0
0	0	0	0	0	0	0	0	1	0	0	0
0	1	0	0	0	0	0	0	0	0	0	0
0	0	0	0	0	0	0	0	1	0	0	0
0	0	0	0	0	0	0	0	1	1	0	0
0	0	0	0	0	0	0	0	1	1	0	0
0	0	0	0	0	0	0	0	1	0	0	0
1	0	0	0	0	0	0	0	0	0	0	0
0	1	0	0	0	0	0	0	0	0	0	0
0	0	0	0	0	0	0	0	1	1	0	0
0	0	1	0	0	0	0	0	0	0	0	0
0	0	0	0	0	0	0	0	1	0	1	0
0	1	0	0	0	0	0	0	0	0	0	0
0	0	1	0	0	0	0	0	0	0	0	0
0	0	0	0	0	0	0	0	1	1	0	0
0	0	0	0	0	0	0	0	1	0	0	1
1	0	0	0	0	0	0	0	0	0	0	0
0	0	0	0	0	0	0	0	1	1	0	0
0	0	0	0	0	0	0	0	1	1	0	0
0	1	0	0	0	0	0	0	0	0	0	0
0	0	0	0	0	0	0	0	1	1	0	0
0	0	0	0	0	0	0	0	1	1	0	0
0	0	0	0	0	0	0	0	1	0	0	0
0	1	0	0	0	0	0	0	0	0	0	0
0	0	0	0	0	0	0	1	0	1	0	0
0	1	0	0	0	0	0	0	0	0	0	0
0	0	0	0	0	0	1	0	0	1	0	0
0	0	1	0	0	0	0	0	0	0	0	0
0	0	1	0	0	0	0	0	0	1	0	0
0	0	0	0	1	0	0	0	0	0	0	0
0	0	0	0	1	0	0	0	0	0	0	0
0	0	0	0	0	0	0	0	1	1	0	0
0	0	0	0	0	0	0	0	1	1	0	0
0	1	0	0	0	0	0	0	0	0	0	0
0	0	0	0	0	0	0	0	1	1	0	0
0	0	0	0	0	0	0	0	1	1	0	0
0	0	0	0	0	0	0	1	0	0	0	0
0	1	0	0	0	0	0	0	0	0	0	0
0	0	0	0	0	0	0	0	1	0	0	1
0	0	1	0	0	0	0	0	0	0	0	0
0	1	0	0	0	0	0	0	0	0	0	0
0	0	0	0	1	0	0	0	0	0	0	0
0	0	0	0	0	0	0	0	1	1	0	0
0	0	1	0	0	0	0	0	0	0	0	0
0	0	0	0	0	0	0	0	1	0	1	0
0	0	0	0	0	0	0	0	1	0	1	0
0	0	0	0	0	0	0	0	1	1	0	0
0	0	0	0	0	0	0	1	0	0	0	0
0	0	0	0	0	0	0	0	1	1	0	0
0	1	0	0	0	0	0	0	0	0	0	0
0	0	1	0	0	0	0	0	0	0	1	0
1	0	0	0	0	0	0	0	0	1	0	0
1	0	0	0	0	0	0	0	0	0	0	0
0	1	0	0	0	0	0	0	0	0	0	0
0	0	0	0	0	0	0	0	1	1	0	0
0	0	1	0	0	0	0	0	0	0	1	0
0	1	0	0	0	0	0	0	0	0	0	0
0	0	0	0	0	0	0	0	1	0	0	0
0	0	1	0	0	0	0	0	0	0	0	0
0	0	0	0	1	0	0	0	0	0	0	0
0	0	0	0	0	0	0	0	1	0	0	0
0	0	0	0	0	0	0	0	1	1	0	0
0	0	0	0	1	0	0	0	0	0	0	0
0	0	0	0	0	0	0	0	1	1	0	0
0	0	0	0	0	0	0	0	0	0	0	0
0	0	0	0	0	0	0	0	1	1	0	0
0	1	0	0	0	0	0	0	0	0	0	0
0	1	0	0	0	0	0	0	0	0	0	0
1	0	0	0	0	0	0	0	0	0	0	0
0	1	0	0	0	0	0	0	0	0	0	0
0	0	0	0	0	0	0	0	1	1	0	0
0	0	0	0	0	0	0	0	1	1	0	0
0	0	0	0	0	0	0	0	1	1	0	0
0	0	0	0	0	0	0	0	1	1	0	0
0	1	0	0	0	0	0	0	0	0	0	0
0	0	0	0	0	0	0	0	1	1	0	0
0	1	0	0	0	0	0	0	0	0	0	0
0	0	0	0	0	0	0	0	1	0	0	0
0	0	0	0	0	0	0	0	1	0	0	0
0	0	0	0	0	0	0	0	1	1	0	0
0	1	0	0	0	0	0	0	0	0	0	0
0	0	0	0	0	0	0	0	1	1	0	0
0	0	0	0	1	0	0	0	0	0	0	0
0	1	0	0	0	0	0	0	0	0	0	0
0	0	0	0	0	0	0	0	1	1	0	0
0	0	0	0	1	0	0	0	0	0	0	0
0	0	0	0	0	0	0	0	1	1	0	1
0	0	0	0	0	0	0	0	1	0	0	0
0	0	0	0	1	0	0	0	0	1	0	0
0	1	0	0	0	0	0	0	0	0	0	0
0	1	0	0	0	0	0	0	0	0	0	0
0	0	0	0	1	0	0	0	0	0	0	0
0	0	0	0	0	0	0	0	1	1	0	0
0	1	0	0	0	0	0	0	0	0	0	0
0	1	0	0	0	0	0	0	0	0	0	0
0	0	0	0	0	0	0	0	1	0	1	0
0	0	1	0	0	0	0	0	0	0	1	0
0	1	0	0	0	0	0	0	0	0	0	0
0	0	0	0	0	0	0	0	1	1	0	0
0	0	0	0	0	0	0	0	1	1	0	0
0	1	0	0	0	0	0	0	0	0	0	0
0	0	0	0	0	0	0	1	0	1	0	0
0	0	0	0	1	0	0	0	0	0	0	0
0	0	1	0	0	0	0	0	0	0	0	0
0	0	0	0	0	0	0	0	1	0	0	0
0	0	0	0	0	0	0	0	1	0	0	0
0	1	0	0	0	0	0	0	0	0	0	0
0	0	0	0	0	0	0	0	1	1	0	0
0	1	0	0	0	0	0	0	0	0	1	0
1	0	0	0	0	0	0	0	0	0	0	0
0	1	0	0	0	0	0	0	0	0	1	0
0	0	0	0	0	0	0	0	1	1	0	0
0	0	0	0	0	0	1	0	0	1	0	0
1	0	0	0	0	0	0	0	0	0	0	0
0	1	0	0	0	0	0	0	0	0	0	0
0	0	0	0	0	0	0	0	1	1	0	0
0	1	0	0	0	0	0	0	0	0	0	0
0	0	0	0	0	0	0	0	1	1	0	0
0	0	0	0	0	0	0	0	1	1	0	0
0	0	0	0	0	0	0	1	0	1	0	0
0	0	0	0	1	0	0	0	0	0	0	0
0	1	0	0	0	0	0	0	0	0	1	0
0	0	0	0	0	0	0	0	1	0	0	0
0	0	0	0	0	0	0	0	1	1	0	0
0	0	0	0	0	0	1	0	0	0	0	0
1	0	0	0	0	0	0	0	0	0	0	0
0	0	0	0	0	0	0	0	1	0	0	0
0	0	0	0	0	0	0	0	0	1	0	0
0	0	0	0	0	0	1	0	0	1	0	0
0	0	0	0	1	0	0	0	0	0	0	0
0	0	0	0	0	0	0	0	1	1	0	0
0	0	0	0	0	1	0	0	0	0	1	0
0	0	0	0	0	0	0	0	1	0	0	0
0	0	0	0	0	0	0	0	1	0	0	0
0	1	0	0	0	0	0	0	0	0	0	0
0	0	0	0	0	0	0	0	1	0	0	0
0	0	0	0	0	0	0	0	1	1	0	0
0	1	0	0	0	0	0	0	0	0	0	0
0	0	0	0	0	0	0	0	1	1	0	0
0	0	0	0	0	0	0	0	1	0	0	0
0	0	0	0	0	0	0	0	1	0	0	0
1	0	0	0	0	0	0	0	0	0	0	0
0	0	0	0	0	0	0	0	1	1	0	0
0	0	1	0	0	0	0	0	0	0	0	0
0	0	0	1	0	0	0	0	0	0	1	0
0	0	0	0	0	0	1	0	0	1	0	0
0	0	0	0	0	0	0	0	1	1	0	0
0	0	1	0	0	0	0	0	0	0	0	0
0	1	0	0	0	0	0	0	0	0	0	0
0	0	0	0	0	0	0	0	1	0	0	0
0	0	0	0	0	0	0	0	1	0	0	0
0	0	1	0	0	0	0	0	0	0	1	0
0	0	1	0	0	0	0	0	0	0	1	0
0	0	0	0	0	0	0	0	1	1	0	0
0	0	0	0	1	0	0	0	0	0	0	0
0	0	1	0	0	0	0	0	0	0	0	0
0	0	0	0	0	0	0	0	1	1	0	0
0	1	0	0	0	0	0	0	0	0	0	0
0	0	0	0	0	0	1	0	0	0	0	0
0	0	0	0	0	0	0	0	1	1	0	0
0	1	0	0	0	0	0	0	0	0	0	0
1	1	0	0	0	0	0	0	0	0	1	0
0	0	0	0	0	0	0	0	1	0	0	0
0	0	1	0	0	0	0	0	0	0	1	0
0	0	0	0	0	0	0	0	1	1	0	0
0	0	0	0	1	0	0	0	0	0	0	0
1	0	0	0	0	0	0	0	0	0	0	0
0	0	1	0	0	0	0	0	0	0	0	0
0	0	0	0	0	0	0	0	1	1	0	0
0	0	0	0	0	0	0	1	0	0	0	0
0	0	0	0	0	0	0	0	1	1	0	0
0	0	0	0	0	0	0	0	1	0	0	0
0	0	0	0	0	0	0	0	1	1	0	0
0	0	0	0	0	0	0	0	0	0	0	0
0	0	0	0	0	0	0	0	1	1	0	0
0	1	0	0	0	0	0	0	0	0	0	0
0	1	0	0	0	0	0	0	0	0	0	0
0	0	0	0	1	0	0	0	0	0	0	0
1	0	0	0	0	0	0	0	0	0	0	0
0	0	1	0	0	0	0	0	0	0	0	0
0	0	0	0	0	0	0	0	1	1	0	0
0	0	1	0	0	0	0	0	0	0	0	0
0	0	0	0	0	0	0	0	1	1	0	0
0	0	0	1	0	0	0	0	0	0	0	0
0	0	1	0	0	0	0	0	0	0	0	0
0	0	1	0	0	0	0	0	0	0	0	0
0	1	0	0	0	0	0	0	0	0	0	0
0	0	0	0	0	0	0	0	1	1	0	0
0	0	0	0	0	0	1	0	0	1	0	0
0	0	0	0	0	0	0	0	1	1	0	0
0	1	0	0	0	0	0	0	0	0	0	0
0	0	0	0	0	0	0	0	1	0	0	0
0	0	0	0	0	0	0	0	1	0	1	0
0	1	0	0	0	0	0	0	0	0	0	0
0	0	0	0	0	0	0	0	1	0	0	0
0	0	1	0	0	0	0	0	0	0	0	0
0	0	0	0	0	0	0	0	1	0	0	0
1	0	0	0	0	0	0	0	0	0	0	0
0	0	0	0	0	0	0	0	1	1	0	0
1	0	0	0	0	0	0	0	0	0	0	0
0	0	0	0	0	0	0	1	0	1	0	0
0	0	0	0	1	0	0	0	0	0	0	0
0	0	0	0	0	0	0	0	1	1	0	0
1	0	0	0	0	0	0	0	0	0	0	0
0	0	0	0	0	0	0	0	1	0	0	0
0	0	0	0	0	0	0	0	1	1	0	0
0	0	0	0	1	0	0	0	0	0	0	0
0	0	0	0	0	0	0	0	1	0	0	0
0	1	0	0	0	0	0	0	0	0	0	0
0	0	0	0	0	0	0	0	1	1	0	0
0	0	0	0	0	0	0	0	1	0	0	0
0	0	1	0	0	0	0	0	0	1	0	0
0	0	0	0	0	0	0	0	1	0	0	0
0	0	0	0	1	0	0	0	0	0	0	0
1	0	0	0	0	0	0	0	0	0	1	0
0	0	0	0	0	0	0	0	1	1	0	0
0	0	1	0	0	0	0	0	0	0	0	0
0	0	0	0	0	0	0	0	1	1	0	1
0	0	0	0	0	0	0	0	1	1	0	0
0	0	1	0	0	0	0	0	0	1	0	0
0	0	0	0	0	0	0	0	1	1	0	0
0	0	0	0	0	1	0	0	0	0	0	0
0	1	0	0	0	0	0	0	0	0	0	0
0	0	0	0	0	0	0	0	1	1	0	0
0	0	0	0	0	0	0	0	1	1	0	0
0	0	0	0	1	1	0	0	0	0	0	0
0	0	0	0	0	0	0	0	1	1	0	0
0	0	1	0	0	0	0	0	0	0	0	0
0	0	0	0	0	0	0	0	1	1	0	0
0	0	1	0	0	0	0	0	0	0	0	0
0	0	0	0	0	0	0	0	1	1	0	0
0	1	0	0	0	0	0	0	0	0	0	0
0	0	0	0	0	0	0	1	0	0	0	0
0	1	0	0	0	0	0	0	0	0	0	0
1	0	0	0	0	0	0	0	0	0	0	0
0	0	1	0	0	0	0	0	0	0	0	0
0	0	1	0	0	0	0	0	0	0	0	0
0	0	0	0	0	0	0	0	1	1	0	0
0	0	1	0	0	0	0	0	0	0	0	0
0	0	0	0	0	0	0	0	1	1	0	0
0	0	0	0	0	0	0	0	1	1	0	0
0	0	0	0	0	0	0	0	1	0	0	0
0	0	0	0	0	0	0	0	1	1	0	0
0	0	0	1	0	0	0	0	0	0	0	0
0	1	0	0	0	0	0	0	0	0	0	0
0	0	0	0	0	0	0	1	0	0	0	0
0	0	0	0	0	0	0	0	1	0	1	0
0	0	0	0	0	0	0	0	1	1	0	0
0	0	0	0	0	0	0	1	0	0	0	0
0	0	0	0	0	0	0	0	1	1	0	0
0	0	1	0	0	0	0	0	0	0	0	0
0	0	0	0	0	0	0	0	1	0	1	0
0	1	0	0	0	0	0	0	0	0	0	0
0	0	1	0	0	0	0	0	0	1	0	0
0	0	0	1	0	0	0	0	0	0	0	0
0	0	0	0	0	0	0	0	0	0	0	0
0	0	0	0	0	0	0	0	1	1	0	0
0	0	1	0	0	0	0	0	0	0	0	0
0	0	0	0	0	0	0	0	1	0	0	0
0	1	0	0	0	0	0	0	0	0	0	0
0	0	0	0	0	0	0	0	1	0	0	0
0	0	0	0	0	0	0	0	1	1	0	0
1	0	0	0	0	0	0	0	0	0	0	0
0	0	0	0	0	0	0	0	1	1	0	0
0	0	0	0	0	0	0	0	1	1	0	0
1	0	0	0	0	0	0	0	0	0	0	0
0	0	0	0	0	0	0	0	1	0	0	0
0	0	0	0	0	1	0	0	0	0	0	0
0	0	0	0	0	0	0	0	1	1	0	0
0	1	0	0	0	0	0	0	0	0	0	0
0	0	0	0	0	0	0	0	1	1	0	0
0	0	0	0	0	0	0	0	1	1	0	0
0	0	1	0	0	0	0	0	0	0	0	0
0	0	0	0	0	0	0	0	1	1	0	0
1	0	0	0	0	0	0	0	0	0	0	0
0	0	1	0	0	0	0	0	0	0	0	0
0	0	0	0	0	0	0	0	0	1	0	0
0	0	0	0	0	0	0	0	0	0	0	0
0	1	0	0	0	0	0	0	0	0	0	0
0	1	0	0	0	0	0	0	0	0	1	0
0	1	0	0	0	0	0	0	0	0	0	0
0	0	0	0	0	0	0	0	1	0	0	0
[truncated: 1 more rows]

## Sheet: testing_banbury_true
urinary	respiratory	abdominal	neurological	skin_soft_tissue	ent	orthopaedic	other_specific	no_specific_source	prophylaxis	uncertainty	not_informative
0	0	0	0	0	0	0	0	1	1	0	0
0	1	0	0	0	0	0	0	0	0	1	0
0	0	0	0	0	0	0	0	1	1	0	0
0	1	0	0	0	0	0	0	0	0	0	0
1	0	0	0	0	0	0	0	0	0	0	0
1	1	0	0	0	0	0	0	0	0	1	0
0	0	1	0	0	0	0	0	0	0	0	0
0	0	0	0	1	0	0	0	0	0	0	1
0	0	0	0	1	0	0	0	0	0	0	0
0	1	0	0	0	0	0	0	0	0	0	0
0	1	0	0	0	0	0	0	0	0	0	0
1	0	0	0	0	0	0	0	0	0	0	0
0	0	0	0	0	0	0	0	1	0	0	0
0	1	0	0	0	0	0	0	0	0	0	0
0	0	0	0	0	0	0	0	1	0	0	0
0	1	0	0	0	0	0	0	0	0	0	0
0	0	0	0	0	0	0	0	1	1	0	0
0	0	0	0	0	0	0	0	1	1	0	0
0	1	0	0	0	0	0	0	0	0	0	0
0	1	0	0	0	0	0	0	0	0	0	0
1	1	0	0	0	0	0	0	0	0	1	0
0	0	0	0	0	0	0	0	1	0	0	0
0	0	0	0	0	0	0	0	1	0	1	0
0	1	0	0	0	0	0	0	0	0	1	0
0	0	0	0	0	0	0	0	1	1	0	0
0	0	0	0	0	0	0	0	1	1	0	0
0	1	0	0	0	0	0	0	0	0	0	0
0	0	0	0	1	0	0	0	0	0	0	0
1	0	0	0	0	0	0	0	0	0	0	0
0	0	0	0	0	0	0	0	1	1	0	0
0	0	0	0	0	0	0	0	1	1	0	0
0	0	1	0	0	0	0	0	0	0	0	0
1	0	0	0	0	0	0	0	0	0	1	0
1	0	0	0	1	0	0	0	0	0	0	0
0	1	0	0	0	0	0	0	0	0	0	0
0	0	0	0	0	0	0	0	1	1	0	0
0	0	1	0	0	0	0	0	0	0	1	0
0	1	0	0	0	0	0	0	0	0	0	0
0	0	1	0	0	0	0	0	0	0	1	0
0	1	0	0	0	0	0	0	0	0	0	0
0	0	0	0	0	0	0	0	1	0	0	0
0	0	0	0	0	0	0	0	1	0	0	0
1	0	0	0	0	0	0	0	0	0	0	0
0	0	0	0	0	0	0	0	1	1	0	0
1	0	0	0	0	0	0	0	0	0	0	0
0	0	0	0	1	0	0	0	0	0	0	0
0	1	0	0	0	0	0	0	0	0	0	0
0	0	0	0	0	0	0	0	1	1	0	0
1	0	0	0	0	0	0	0	0	0	0	0
0	0	0	0	0	0	0	0	1	0	0	0
0	0	0	0	1	0	0	0	0	0	0	0
0	0	0	0	1	0	0	0	0	0	0	0
0	1	0	0	0	0	0	0	0	0	0	0
1	0	0	0	0	0	0	0	0	0	0	0
0	1	0	0	0	0	0	0	0	0	0	0
0	0	0	0	0	0	0	0	1	0	0	1
0	0	0	0	0	0	0	0	1	1	0	0
0	0	0	0	0	0	0	0	1	0	1	0
1	0	0	0	0	0	0	0	0	1	0	0
0	0	0	0	0	0	0	0	1	0	0	0
0	0	0	0	0	0	0	0	1	1	0	0
0	0	0	0	0	0	0	0	1	0	0	0
0	0	0	0	0	0	0	0	1	1	0	0
0	0	0	0	1	0	0	0	0	0	0	0
0	0	1	0	0	0	0	0	0	0	1	0
0	0	0	0	0	0	0	0	1	0	1	0
1	0	0	0	0	0	0	0	0	0	0	0
1	0	0	0	0	0	0	0	0	0	0	0
0	1	0	0	0	0	0	0	0	0	0	0
1	1	0	0	0	0	0	0	0	0	0	0
0	0	0	0	0	0	0	0	1	1	0	0
0	0	0	0	0	0	0	0	1	0	0	0
1	0	0	0	0	0	0	0	0	0	1	0
0	0	0	0	1	0	0	0	0	0	0	0
0	1	0	0	0	0	0	0	0	0	1	0
0	0	1	0	0	0	0	0	0	0	0	0
0	0	0	0	1	0	0	0	0	0	0	0
0	0	0	0	0	0	0	0	1	1	0	0
0	0	0	0	0	0	0	0	1	1	0	0
0	0	0	0	0	0	0	0	1	0	0	0
0	0	0	0	0	0	0	0	1	1	0	0
0	0	0	0	0	0	0	0	1	0	1	0
0	1	0	0	0	0	0	0	0	0	0	0
0	0	0	0	0	0	0	0	1	0	0	0
1	1	0	0	0	0	0	0	0	0	0	0
0	0	0	0	0	0	0	0	1	0	0	0
0	0	1	0	0	0	0	0	0	0	0	0
0	1	0	0	0	0	0	0	0	0	0	0
0	0	0	0	0	0	0	0	1	1	0	0
0	0	1	0	0	0	0	0	0	0	1	0
0	1	0	0	0	0	0	0	0	0	0	0
0	0	0	0	0	0	0	0	1	0	0	0
0	1	0	0	0	0	0	0	0	0	0	0
0	0	0	0	0	0	0	0	1	0	1	0
0	0	0	0	1	0	0	0	0	0	0	0
0	1	0	0	0	0	0	0	0	0	0	0
0	1	0	0	0	0	0	0	0	0	0	0
0	0	0	0	0	0	0	0	1	0	1	0
0	0	0	0	0	0	0	0	1	0	0	0
0	1	0	0	0	0	0	0	0	0	0	0
0	0	0	0	1	0	0	0	0	0	0	0
0	0	0	0	1	0	0	0	0	0	0	0
0	0	0	0	0	0	0	0	1	0	0	1
0	0	0	0	0	0	0	0	1	1	0	0
0	1	0	0	0	0	0	0	0	0	0	0
0	0	0	0	1	0	0	0	0	1	0	0
1	0	0	0	0	0	0	0	0	0	0	0
0	0	0	0	0	0	0	1	0	1	0	0
0	1	0	0	0	0	0	0	0	0	0	0
0	1	0	0	0	0	0	0	0	0	1	0
0	0	0	0	0	0	0	0	1	0	0	0
0	0	0	0	1	0	0	0	0	0	0	0
1	1	0	0	0	0	0	0	0	0	1	0
0	0	0	0	0	0	1	0	0	0	0	0
0	1	0	0	0	0	0	0	0	0	0	0
0	0	0	0	0	0	0	0	1	0	0	0
0	0	0	0	0	0	0	0	1	1	0	0
0	1	0	0	0	0	0	0	0	0	0	0
0	0	0	0	0	0	0	0	1	0	0	0
1	0	0	0	0	0	0	0	0	0	0	0
0	1	0	0	0	0	0	0	0	0	0	0
0	0	0	0	0	0	0	1	0	0	0	0
0	1	0	0	0	0	0	0	0	0	0	0
0	0	0	0	0	0	0	0	1	1	0	0
0	0	0	0	0	0	0	0	1	1	0	0
0	1	0	0	0	0	0	0	0	0	0	0
1	0	0	0	0	0	0	0	0	0	1	0
0	1	0	0	0	0	0	0	0	0	0	0
1	0	0	0	0	0	0	0	0	0	0	0
0	0	0	0	0	0	0	0	1	1	0	0
0	1	0	0	0	0	0	0	0	0	0	0
0	1	0	0	0	0	0	0	0	0	0	0
0	0	0	0	1	0	0	0	0	0	0	0
0	1	0	0	1	0	0	0	0	0	0	0
0	1	0	0	0	0	0	0	0	0	0	0
0	0	0	0	0	0	0	0	1	1	0	0
0	1	0	0	0	0	0	0	0	0	0	0
0	0	0	0	0	0	0	0	1	0	0	0
0	1	0	0	0	0	0	0	0	0	0	0
1	0	0	0	0	0	0	0	0	0	0	0
0	0	0	0	0	0	0	0	1	1	0	0
0	0	0	0	0	0	0	0	1	1	0	0
0	0	0	0	0	0	0	0	1	1	0	0
0	0	0	0	0	0	0	0	1	0	0	0
0	1	0	0	0	0	0	0	0	0	0	0
0	1	0	0	0	0	0	0	0	0	0	0
0	0	1	0	0	0	0	0	0	0	0	0
0	1	0	0	0	0	0	0	0	0	0	0
0	0	0	0	0	0	0	0	1	1	0	0
0	0	0	0	0	0	0	0	1	1	0	0
0	1	0	0	0	0	0	0	0	0	0	0
0	0	0	0	0	0	0	0	1	1	0	0
0	0	0	0	0	0	0	0	1	1	0	0
0	0	0	0	0	0	0	0	1	1	0	0
0	1	0	0	0	0	0	0	0	0	0	0
0	1	0	0	0	0	0	0	0	0	0	0
0	0	0	0	0	1	0	0	0	0	0	0
0	1	0	0	0	0	0	0	0	0	0	0
0	1	0	0	0	0	0	0	0	0	0	0
0	0	0	0	0	0	0	0	1	0	0	0
0	0	1	0	0	0	0	0	0	0	0	0
0	1	0	0	0	0	0	0	0	0	0	0
0	0	0	0	1	0	0	0	0	0	0	0
0	0	0	0	0	0	0	0	1	0	0	0
0	1	0	0	0	0	0	0	0	0	0	0
0	0	0	0	1	0	0	0	0	0	0	0
0	0	0	0	0	1	0	0	0	0	0	0
0	0	0	0	0	0	0	0	1	0	0	0
0	0	0	0	0	0	0	0	1	0	0	0
0	0	1	0	0	0	0	0	0	0	0	0
0	1	0	0	0	0	0	0	0	0	0	0
0	1	0	0	0	0	0	0	0	0	0	0
0	0	0	0	0	0	0	0	1	1	0	0
0	0	0	0	0	0	0	0	1	0	1	0
0	1	0	0	0	0	0	0	0	0	0	0
0	1	0	0	0	0	0	0	0	0	0	0
0	0	0	0	1	0	0	0	0	0	0	0
0	1	0	0	0	0	0	0	0	0	0	0
0	0	0	0	0	0	0	0	1	0	0	0
0	0	0	0	0	0	0	0	1	1	0	0
0	1	0	0	0	0	0	0	0	0	0	0
0	1	0	0	0	0	0	0	0	0	0	0
0	0	0	1	0	0	0	0	0	0	0	0
0	1	0	0	0	0	0	0	0	0	1	0
1	0	0	0	0	0	0	0	0	0	1	0
0	1	0	0	0	0	0	0	0	0	0	0
1	0	0	0	0	0	0	0	0	1	0	0
0	1	0	0	0	0	0	0	0	0	0	0
0	0	1	0	0	0	0	0	0	0	1	0
0	1	0	0	0	0	0	0	0	0	0	0
0	0	0	0	0	0	0	0	1	1	0	0
0	0	0	0	1	0	0	0	0	0	0	0
0	0	0	0	0	0	0	0	1	0	0	1
0	1	0	0	0	0	0	0	0	0	0	0
0	0	1	0	0	0	0	0	0	0	1	0
0	0	0	0	0	0	0	0	1	0	0	0
0	0	0	0	1	0	0	0	0	0	0	0
0	0	0	0	0	0	0	0	1	1	0	0
0	0	0	0	0	0	0	0	1	0	1	0
0	0	0	0	0	0	0	0	1	1	0	0
0	0	0	0	0	0	0	0	1	0	0	0
0	0	0	0	0	0	0	0	1	1	0	0
0	1	0	0	0	0	0	0	0	0	0	0
0	1	0	0	0	0	0	0	0	0	0	0
0	1	0	0	0	0	0	0	0	0	0	0
0	0	0	0	0	0	0	0	1	0	0	0
1	1	0	0	0	0	0	0	0	0	1	0
1	0	0	0	0	0	0	0	0	0	0	0
1	1	0	0	0	0	0	0	0	0	0	0
0	0	0	0	0	0	0	0	1	1	0	0
0	1	0	0	0	0	0	0	0	0	0	0
0	0	0	0	0	0	0	0	1	1	0	0
1	0	0	0	0	0	0	0	0	0	0	0
1	0	0	0	0	0	0	0	0	0	0	0
0	0	0	0	0	0	0	0	1	0	1	0
0	1	0	0	0	0	0	0	0	0	0	0
0	1	0	0	0	0	0	0	0	0	0	0
0	0	0	0	0	0	0	0	1	0	0	0
1	1	0	0	0	0	0	0	0	0	0	0
0	1	0	0	0	0	0	0	0	0	0	0
0	0	0	0	0	0	0	0	1	0	0	0
0	0	0	0	0	0	0	0	1	1	0	0
0	0	0	0	0	0	0	1	0	0	0	0
0	0	0	0	0	0	0	0	1	0	0	0
1	0	0	0	0	0	0	0	0	1	0	0
0	0	0	0	1	0	0	0	0	0	0	0
1	1	0	0	0	0	0	0	0	0	1	0
0	1	0	0	0	0	0	0	0	0	0	0
0	1	0	0	0	0	0	0	0	0	0	0
0	0	1	0	0	0	0	0	0	0	0	0
0	0	1	0	0	0	0	0	0	0	0	0
0	1	0	0	0	0	0	0	0	0	0	0
0	0	0	0	0	0	0	0	1	0	0	0
1	0	0	0	0	0	0	0	0	0	0	0
1	0	0	0	0	0	0	0	0	0	0	0
0	1	0	0	0	0	0	0	0	0	0	0
0	0	0	0	0	0	0	0	1	1	0	0
0	1	0	0	0	0	0	0	0	0	0	0
0	1	0	0	0	0	0	0	0	0	0	1
0	0	0	0	0	0	0	0	1	0	0	0
0	0	0	0	1	0	0	0	0	0	1	1
0	0	0	0	0	0	0	0	1	0	0	0
0	0	0	0	0	1	0	0	0	0	0	0
1	0	0	0	0	0	0	0	0	0	0	0
0	0	0	0	0	0	0	0	1	0	1	0
0	1	0	0	0	0	0	0	0	0	0	0
0	1	0	0	0	0	0	0	0	0	0	0
0	0	1	0	0	0	0	0	0	1	0	0
0	0	0	0	1	0	0	0	0	0	0	0
0	0	0	0	0	0	0	0	1	1	0	0
1	0	0	0	0	0	0	0	0	0	1	0
0	0	0	0	0	0	0	0	1	0	1	0
0	1	0	0	0	0	0	0	0	0	0	0
0	1	0	0	0	0	0	0	0	0	0	0
0	0	0	0	0	0	0	1	0	0	0	0
0	0	1	0	0	0	0	0	0	0	0	0
0	1	0	0	0	0	0	0	0	0	1	0
0	0	0	1	0	0	0	0	0	0	0	0
0	0	0	0	0	0	0	0	1	0	0	0
1	0	0	0	0	0	0	0	0	0	0	0
0	0	0	0	0	0	0	0	1	0	0	1
0	0	0	0	1	0	0	0	0	0	0	0
0	1	0	0	0	0	0	0	0	0	0	0
0	1	0	0	0	0	0	0	0	0	0	0
0	0	0	0	0	0	0	0	1	1	0	0
0	1	0	0	0	0	0	0	0	0	0	0
0	1	0	0	0	0	0	0	0	0	1	0
1	0	0	0	0	0	0	0	0	0	0	0
0	1	0	0	0	0	0	0	0	0	0	0
1	0	0	0	0	0	0	0	0	0	0	0
0	0	0	0	0	0	0	0	1	0	0	0
0	0	0	0	0	0	0	0	1	0	1	0
0	0	1	0	0	0	0	0	0	0	0	0
0	0	0	0	0	0	0	1	0	1	0	0
0	0	0	0	0	0	0	0	1	1	0	0
0	1	0	0	0	0	0	0	0	0	0	0
0	1	0	0	0	0	0	0	0	0	0	0
0	0	0	0	0	0	0	0	1	1	0	0
0	0	0	0	0	0	0	0	1	0	1	0
0	0	1	0	0	0	0	0	0	0	0	0
0	0	1	0	0	0	0	0	0	1	0	0
0	0	0	0	0	0	0	0	1	1	0	0
0	1	0	0	0	0	0	0	0	0	0	0
0	0	0	0	0	0	1	0	0	0	0	0
1	0	0	0	0	0	0	0	0	0	0	0
0	1	0	0	0	0	0	0	0	0	0	0
0	0	0	0	0	0	0	0	1	0	0	1
0	1	0	0	0	0	0	0	0	0	0	0
0	0	0	0	1	0	0	0	0	0	0	0
0	1	0	0	0	0	0	0	0	0	0	0
0	0	0	0	0	0	0	0	1	1	0	0
0	1	0	0	0	0	0	0	0	0	0	0
0	1	0	0	0	0	0	0	0	0	0	0
0	1	0	0	0	0	0	0	0	0	0	0
1	0	0	0	0	0	0	0	0	0	0	0
0	1	0	0	0	0	0	0	0	0	1	0
0	0	0	0	0	0	0	0	1	1	0	0
0	1	0	0	0	0	0	0	0	0	0	0
0	0	0	0	1	0	0	0	0	0	0	0
1	0	0	0	0	0	0	0	0	0	0	0
0	0	0	0	0	0	0	0	1	0	0	0
0	1	0	0	0	0	0	0	0	0	0	0
0	0	0	0	0	0	0	0	1	1	0	0
0	0	0	0	1	0	0	0	0	0	0	0
0	0	0	0	1	0	0	0	0	0	0	0
0	0	0	0	0	0	0	1	0	0	0	0
0	1	0	0	0	0	0	0	0	0	0	0
1	1	0	0	0	0	0	0	0	0	1	0
0	0	0	0	1	0	0	0	0	0	0	0
0	1	0	0	0	0	0	0	0	0	0	0
0	1	0	0	0	0	0	0	0	0	0	0
0	0	0	0	0	0	0	0	1	1	0	0
0	0	0	0	0	0	0	0	1	0	1	0
0	0	1	0	0	0	0	1	0	0	1	0
0	0	0	0	0	0	0	0	1	1	0	0
1	0	0	0	0	0	0	0	0	0	0	0
1	0	0	0	0	0	0	0	0	0	0	0
1	0	0	0	0	0	0	0	0	0	0	0
1	0	0	0	0	0	0	0	0	0	0	0
0	0	0	0	1	0	0	0	0	0	0	0
0	0	0	0	1	0	0	0	0	0	0	0
0	1	0	0	0	0	0	0	0	0	0	0
0	1	0	0	0	0	0	0	0	0	0	0
0	0	0	0	0	0	0	0	1	0	0	0
0	1	0	0	0	0	0	0	0	0	0	0
0	0	0	0	0	0	0	0	1	1	0	0
0	1	0	0	0	0	0	0	0	0	0	0
0	1	0	0	0	0	0	0	0	0	0	0
0	0	0	0	0	0	0	0	1	0	0	0
0	1	0	0	0	0	0	0	0	0	0	0
0	0	0	0	0	0	0	0	1	1	0	0
0	0	0	0	0	0	0	0	1	1	0	0
0	0	0	0	0	0	0	0	1	1	0	0
0	0	0	0	0	0	0	0	1	0	0	0
0	0	0	0	0	0	0	0	1	0	0	0
0	1	0	0	0	0	0	0	0	0	0	0
0	0	0	0	1	0	0	0	0	0	0	0
0	0	0	0	0	0	0	0	1	1	0	0
0	1	0	0	0	0	0	0	0	0	0	0
0	1	0	0	0	0	0	0	0	0	1	0
1	0	0	0	0	0	0	0	0	0	0	0
0	0	0	0	0	0	0	0	1	0	0	0
0	0	0	0	0	0	0	0	1	1	0	0
0	0	0	0	0	0	0	0	1	1	0	0
0	0	0	0	0	0	0	0	1	1	0	0
0	0	0	0	0	0	0	0	1	1	0	0
1	0	0	0	0	0	0	0	0	0	1	0
1	0	0	0	0	0	0	0	0	0	0	0
1	0	0	0	0	0	0	0	0	0	0	0
0	1	0	0	0	0	0	0	0	0	0	0
0	0	0	0	0	0	0	0	1	0	0	0
0	1	0	0	0	0	0	0	0	0	1	0
0	0	0	0	0	0	0	0	1	1	0	0
0	0	0	0	0	0	0	0	1	0	0	0
0	1	0	0	0	0	0	0	0	0	0	0
0	1	0	0	0	0	0	0	0	0	0	0
0	0	0	0	0	0	0	1	0	0	0	0
1	0	0	0	0	0	0	0	0	0	0	0
0	1	0	0	0	0	0	0	0	0	0	0
0	1	0	0	0	0	0	0	0	0	0	0
0	0	1	0	0	0	0	0	0	0	1	0
0	0	0	0	0	0	0	0	1	1	0	0
0	0	0	0	1	0	0	0	0	0	1	0
0	1	0	0	0	0	0	0	0	0	0	0
0	0	0	0	0	0	0	0	1	0	0	0
0	1	0	0	0	0	0	0	0	0	0	0
0	0	0	0	0	0	0	0	1	1	0	0
0	1	0	0	0	0	0	0	0	0	0	0
0	0	0	0	0	0	0	0	1	0	0	0
0	1	0	0	0	0	0	0	0	0	0	0
0	0	0	0	0	0	0	1	0	1	0	0
0	0	1	0	0	0	0	0	0	0	1	0
0	1	0	0	0	0	0	0	0	0	0	0
1	0	0	0	0	0	0	0	0	0	1	0
0	0	0	0	0	0	0	0	1	0	0	1
0	0	0	0	0	0	0	0	1	0	1	0
0	0	0	0	0	0	0	0	1	0	1	0
0	0	0	0	1	0	0	0	0	0	0	0
0	1	0	0	0	0	0	0	0	0	0	0
0	1	0	0	0	0	0	0	0	0	0	0
0	1	0	0	0	0	0	0	0	0	0	0
0	1	0	0	0	0	0	0	0	0	0	0
1	0	0	0	0	0	0	0	0	1	0	0
0	1	0	0	0	0	0	0	0	0	0	0
0	0	0	1	0	0	0	0	0	0	1	0
1	0	0	0	0	0	0	0	0	0	1	0
1	0	0	0	0	0	0	0	0	0	0	0
0	0	0	0	1	0	0	0	0	0	0	0
0	0	0	0	1	0	0	0	0	0	0	0
0	1	0	0	0	0	0	0	0	0	0	0
0	0	0	0	0	0	0	0	1	0	0	0
1	0	0	0	1	0	0	0	0	0	1	0
0	0	0	0	0	0	0	0	1	0	0	0
0	0	0	0	0	0	0	0	1	1	0	0
0	1	0	0	0	0	0	0	0	0	1	0
0	0	0	0	0	0	0	0	1	1	0	0
0	1	0	0	0	0	0	0	0	0	0	0
0	1	0	0	0	0	0	0	0	0	0	0
1	0	0	0	0	0	0	0	0	0	0	0
1	0	0	0	0	0	0	0	0	0	0	0
0	0	0	0	0	0	0	0	1	1	0	0
0	1	0	0	0	0	0	0	0	0	0	0
0	0	0	0	0	0	0	0	1	1	0	0
0	0	0	0	1	0	0	0	0	0	0	0
1	0	0	0	0	0	0	0	0	0	0	0
0	0	0	0	0	0	0	0	1	0	0	0
0	0	0	0	0	0	0	1	0	0	0	0
0	1	0	0	0	0	0	0	0	0	0	0
0	1	0	0	0	0	0	0	0	0	1	0
1	0	0	0	0	0	0	0	0	0	0	0
0	1	0	0	0	0	0	0	0	0	1	0
0	0	0	0	0	0	0	0	1	1	0	0
0	0	0	0	1	0	0	0	0	0	0	0
0	0	0	0	0	0	0	0	1	0	0	0
0	1	0	0	0	0	0	0	0	0	0	0
0	1	0	0	0	0	0	0	0	0	0	0
0	0	1	0	0	0	0	0	0	1	0	0
1	0	0	0	0	0	0	0	0	0	0	0
0	0	0	0	0	0	0	0	1	0	1	0
0	1	0	0	0	0	0	0	0	0	0	0
0	1	0	0	0	0	0	0	0	0	0	0
0	0	0	0	0	0	0	0	1	0	1	0
0	1	0	0	0	0	0	0	0	0	0	0
1	0	0	0	0	0	0	0	0	0	0	0
1	0	0	0	0	0	0	0	0	0	1	0
0	0	0	0	0	0	0	0	1	0	0	0
0	0	0	0	0	0	0	0	1	1	0	0
0	0	0	0	1	0	0	0	0	0	0	0
0	1	0	0	0	0	0	0	0	0	0	0
0	1	0	0	0	0	0	0	0	0	0	0
1	0	0	0	0	0	0	0	0	0	0	0
0	0	1	0	0	0	0	0	0	0	0	0
0	0	0	0	1	0	0	0	0	0	0	0
0	0	0	0	0	0	0	1	0	0	0	0
0	0	0	0	0	0	0	0	1	0	0	0
0	0	0	0	0	0	0	0	1	0	0	0
1	0	0	0	0	0	0	0	0	0	0	0
0	1	0	0	0	0	0	0	0	0	0	0
0	0	0	0	0	0	0	0	1	0	0	1
1	0	0	0	0	0	0	0	0	0	0	0
0	0	0	0	1	0	0	0	0	0	0	0
1	0	0	0	0	0	0	0	0	0	0	0
1	0	0	0	0	0	0	0	0	0	0	0
0	0	0	0	0	0	0	0	1	1	0	0
0	0	0	0	0	0	0	0	1	0	1	0
0	1	0	0	0	0	0	0	0	0	0	0
0	0	1	0	1	0	0	0	0	1	0	0
0	1	0	0	0	0	0	0	0	0	0	0
0	0	0	0	0	0	0	0	1	1	0	0
1	1	0	0	0	0	0	0	0	0	1	0
0	0	0	0	0	0	0	0	1	0	1	0
0	0	0	0	0	0	0	0	1	1	0	0
0	0	0	0	0	0	0	0	1	1	0	0
0	1	0	0	0	0	0	0	0	0	0	0
0	0	0	0	0	0	0	0	1	1	0	0
0	1	0	0	0	0	0	0	0	0	0	0
0	0	0	0	0	0	0	0	1	0	0	0
0	1	0	0	0	0	0	0	0	0	0	0
1	0	0	0	0	0	0	0	0	0	0	0
0	1	0	0	0	0	0	0	0	0	0	0
0	0	0	0	0	0	0	0	1	0	0	0
0	0	0	0	1	0	0	0	0	0	0	0
0	0	0	0	0	0	0	0	1	0	0	0
1	0	0	0	0	0	0	0	0	0	0	0
0	1	0	0	0	0	0	0	0	0	0	0
0	0	0	0	0	0	0	0	1	1	0	0
0	0	1	0	0	0	0	0	0	0	0	0
0	0	0	0	0	0	0	0	1	1	0	0
1	0	0	0	0	0	0	0	0	0	0	0
0	1	0	0	0	0	0	0	0	0	0	0
1	0	0	0	0	0	0	0	0	1	0	0
0	1	0	0	0	0	0	0	0	0	0	0
1	0	0	0	0	0	0	0	0	1	0	0
1	0	0	0	0	0	0	0	0	0	0	0
0	0	0	0	0	0	0	0	1	1	0	0
0	1	0	0	0	0	0	0	0	0	0	0
0	0	0	0	0	0	0	0	1	1	0	0
0	0	0	0	1	0	0	0	0	0	0	0
0	0	0	0	0	0	0	1	0	0	0	0
0	0	0	0	0	0	0	0	1	1	0	0
0	1	0	0	0	0	0	0	0	0	0	0
0	0	0	0	0	0	0	0	1	1	0	0
0	0	0	0	0	0	0	0	1	0	0	0
0	1	0	0	0	0	0	0	0	0	0	0
0	0	0	0	0	0	0	0	1	0	0	0
0	0	1	0	0	0	0	0	0	0	0	0
0	0	0	0	0	0	0	0	1	0	1	0
0	0	1	0	0	0	0	0	0	0	0	0
0	0	0	0	0	0	0	0	1	1	0	0
1	0	0	0	0	0	0	0	0	0	0	0
0	1	0	0	0	0	0	0	0	0	0	0
0	1	0	0	0	0	0	0	0	0	0	0
0	0	0	0	1	0	0	0	0	0	0	0
0	0	1	0	0	0	0	0	0	0	0	0
1	0	0	0	0	0	0	0	0	0	0	0
0	0	0	0	0	0	0	0	1	0	0	0
1	0	0	0	0	0	0	0	0	1	0	0
1	0	0	0	0	0	0	0	0	0	0	0
0	0	1	0	1	0	0	0	0	1	0	0
1	1	0	0	0	0	0	0	0	0	0	0
0	1	0	0	0	0	0	0	0	0	0	0
0	1	0	0	0	0	0	0	0	0	0	0
0	0	0	0	0	0	0	0	1	0	0	0
0	1	0	0	0	0	0	0	0	0	0	0
0	1	0	0	0	0	0	0	0	0	0	0
0	0	0	0	0	0	0	0	1	0	0	0
0	0	0	0	0	0	0	0	1	0	0	0
0	0	0	0	0	0	0	0	1	0	1	0
0	0	0	0	1	0	0	0	0	0	0	0
0	0	0	0	0	0	0	0	1	1	0	0
0	1	0	0	0	0	0	0	0	0	0	0
0	0	0	0	0	0	1	0	0	0	0	0
0	1	0	0	0	0	0	0	0	0	0	0
0	0	1	0	0	0	0	0	0	0	0	0
0	0	0	0	0	0	0	0	1	0	0	0
1	0	0	0	0	0	0	0	0	0	0	0
0	0	0	0	0	0	0	0	1	1	0	0
0	1	0	0	0	0	0	0	0	0	0	0
0	1	0	0	0	0	0	0	0	0	0	0
0	1	0	0	0	0	0	0	0	0	0	0
0	1	0	0	0	0	0	0	0	0	0	0
0	0	0	0	1	0	0	0	0	0	0	0
0	1	0	0	0	0	0	0	0	0	0	0
0	1	0	0	0	0	0	0	0	0	0	0
0	1	0	0	0	0	0	0	0	0	0	0
0	1	0	0	0	0	0	0	0	0	0	0
1	0	0	0	0	0	0	0	0	0	0	0
0	0	0	0	1	0	0	0	0	0	1	0
1	0	0	0	0	0	0	0	0	1	0	0
0	1	0	0	0	0	0	0	0	0	0	0
0	0	0	0	1	0	0	0	0	0	0	0
0	0	0	0	0	0	0	0	1	0	0	1
0	0	0	0	0	0	0	0	1	0	0	0
0	1	0	0	0	0	0	0	0	0	0	0
0	1	0	0	0	0	0	0	0	0	1	0
0	0	0	0	1	0	0	0	0	0	0	0
0	1	0	0	0	0	0	0	0	0	0	0
0	0	0	0	0	0	0	0	1	1	0	0
0	0	0	0	0	0	0	0	1	0	0	0
0	0	0	0	1	0	0	0	0	0	0	0
0	1	0	0	0	0	0	0	0	0	0	0
0	1	0	0	0	0	0	0	0	0	0	0
0	0	0	0	0	0	0	0	1	0	0	1
0	0	1	0	0	0	0	0	0	0	0	0
0	0	0	0	0	0	1	0	0	1	0	0
0	0	0	0	0	0	0	0	1	0	1	0
0	0	0	0	1	0	0	0	0	0	0	0
0	1	0	0	0	0	0	0	0	0	0	0
0	1	0	0	0	0	0	0	0	0	0	0
1	1	0	0	0	0	0	0	0	0	1	0
0	0	0	0	0	0	0	0	1	0	0	0
0	0	0	0	1	0	0	0	0	0	0	0
0	0	0	0	0	0	0	0	1	0	0	0
0	1	0	0	0	0	0	0	0	0	0	0
0	0	0	1	0	0	0	0	0	0	1	0
0	1	0	0	0	0	0	0	0	0	0	0
0	0	0	0	0	0	0	0	1	0	1	0
0	0	0	0	0	0	0	0	1	1	0	0
1	0	0	0	0	0	0	0	0	0	1	0
0	0	0	0	0	0	0	0	1	0	0	0
1	0	0	0	0	0	0	0	0	1	0	0
0	0	0	0	1	0	0	0	0	0	0	0
0	0	0	0	0	0	0	0	1	1	0	0
0	0	0	0	0	0	0	0	1	0	0	0
1	0	0	0	0	0	0	0	0	0	0	0
0	0	1	0	0	0	0	0	0	0	1	0
0	0	0	0	0	0	0	0	1	1	0	0
0	1	0	0	0	0	0	0	0	0	0	0
1	0	0	0	0	0	0	0	0	0	0	0
0	0	0	0	1	0	0	0	0	0	0	0
0	0	0	0	0	0	0	0	1	1	0	0
0	0	0	0	0	0	0	0	1	0	0	0
0	1	0	0	0	0	0	0	0	0	0	0
0	1	0	0	0	0	0	0	0	0	0	0
0	0	0	0	1	0	0	0	0	0	0	0
0	0	0	0	0	0	0	0	1	1	0	0
0	0	1	0	0	0	0	0	0	0	0	0
0	1	0	0	0	0	0	0	0	0	0	0
0	1	0	0	0	0	0	0	0	0	0	0
0	1	0	0	0	0	0	0	0	0	0	0
0	1	0	0	0	0	0	0	0	0	0	0
0	1	0	0	0	0	0	0	0	0	0	0
0	0	0	0	1	0	0	0	0	0	0	0
0	0	0	0	0	0	0	0	1	1	0	0
0	0	0	0	0	0	0	0	1	1	0	0
0	0	0	0	1	0	0	0	0	0	0	0
1	0	0	0	0	0	0	0	0	1	0	0
0	1	0	0	0	0	0	0	0	0	0	0
0	1	0	0	0	0	0	0	0	0	0	0
0	0	0	0	0	0	0	0	1	1	0	0
0	1	0	0	0	0	0	0	0	0	0	0
1	0	0	0	0	0	0	0	0	0	0	0
0	0	1	0	0	0	0	0	0	0	1	0
0	1	0	0	0	0	0	0	0	0	0	0
0	1	0	0	0	0	0	0	0	0	1	0
0	0	0	0	0	0	0	0	1	0	1	0
0	0	0	0	1	0	0	0	0	0	0	0
0	0	0	0	0	0	0	0	1	0	0	1
1	0	0	0	0	0	0	0	0	0	0	0
0	1	0	0	0	0	0	0	0	0	1	0
0	1	0	0	0	0	0	0	0	0	1	0
1	0	0	0	0	0	0	0	0	0	0	0
0	1	0	0	0	0	0	0	0	0	0	0
0	1	0	0	0	0	0	0	0	0	0	0
0	0	0	0	0	0	0	0	1	1	0	0
0	1	0	0	0	0	0	0	0	0	0	0
0	1	0	0	0	0	0	0	0	0	0	0
0	1	0	0	0	0	0	0	0	0	1	0
0	1	0	0	0	0	0	0	0	0	0	0
0	1	0	0	0	0	0	0	0	0	0	0
0	0	0	0	0	1	0	0	0	0	0	0
0	0	0	0	0	0	0	0	1	0	0	1
1	0	0	0	0	0	0	0	0	0	0	0
0	0	0	0	0	0	0	0	1	0	0	0
0	0	0	0	0	0	0	0	1	0	0	0
1	0	0	0	0	0	0	0	0	0	0	0
0	0	0	0	0	0	0	0	1	0	0	0
0	0	0	0	0	0	0	0	1	1	0	0
0	0	0	0	0	0	0	0	1	1	0	0
0	1	0	0	0	0	0	0	0	0	0	0
0	1	0	0	0	0	0	0	0	0	0	0
0	1	0	0	0	0	0	0	0	0	0	0
0	1	0	0	0	0	0	0	0	0	0	0
0	0	0	0	1	0	0	0	0	0	0	0
0	0	0	0	1	0	0	0	0	0	0	0
0	0	0	0	0	0	0	0	1	1	0	0
0	1	0	0	0	0	0	0	0	0	0	0
0	0	0	0	1	0	0	0	0	0	0	0
1	0	0	0	0	0	0	0	0	0	0	0
0	0	0	0	0	0	0	0	1	1	0	0
0	1	0	0	0	0	0	0	0	0	0	0
0	1	0	0	0	0	0	0	0	0	0	0
1	0	0	0	0	0	0	0	0	0	0	0
0	1	0	0	0	0	0	0	0	0	0	0
1	0	0	0	0	0	0	0	0	1	0	0
1	0	0	0	0	0	0	0	0	0	0	0
0	0	0	0	0	0	0	0	1	1	0	0
0	0	0	0	0	0	0	0	1	0	0	0
0	0	0	0	0	0	0	0	1	0	1	0
0	1	0	0	0	0	0	0	0	0	0	0
1	0	0	0	0	0	0	0	0	1	0	0
0	1	0	0	0	0	0	0	0	0	0	0
0	0	0	0	0	0	0	0	1	1	0	0
0	1	0	0	0	0	0	0	0	0	0	0
1	0	0	0	0	0	0	0	0	0	1	0
0	0	0	1	0	0	0	0	0	0	1	0
0	0	0	0	1	0	0	0	0	0	0	0
1	0	0	0	0	0	0	0	0	0	0	0
1	0	0	0	0	0	0	0	0	0	0	0
0	1	0	0	0	0	0	0	0	0	0	0
0	0	0	0	0	0	0	0	1	0	0	0
0	0	0	0	0	0	0	0	1	1	0	0
0	1	0	0	0	0	0	0	0	0	0	0
0	0	1	0	0	0	0	0	0	0	0	0
0	0	0	0	0	0	0	0	1	0	0	0
0	0	0	0	0	0	0	0	1	0	0	0
0	1	0	0	0	0	0	0	0	0	0	0
0	0	0	0	0	0	0	0	1	1	0	0
0	0	0	0	0	0	0	0	1	0	0	0
0	0	0	0	1	0	0	0	0	1	0	0
0	0	0	0	0	0	0	0	1	0	0	0
0	1	0	0	0	0	0	0	0	0	0	0
1	0	0	0	0	0	0	0	0	0	0	0
0	0	0	0	1	0	0	0	0	0	0	0
0	0	0	0	0	0	0	0	1	0	1	0
0	0	0	0	0	0	0	0	1	1	0	0
0	0	0	0	0	0	0	0	1	1	0	0
0	0	0	0	0	0	0	0	1	0	0	0
0	0	1	0	0	0	0	0	0	0	0	0
0	0	0	0	0	0	0	0	1	0	0	0
0	1	0	0	0	0	0	0	0	0	0	0
0	0	0	0	0	0	0	0	1	0	1	0
0	0	1	0	0	0	0	0	0	0	1	0
0	0	0	0	0	0	0	0	1	1	0	0
0	0	0	0	0	0	0	0	1	0	1	0
0	1	0	0	0	0	0	0	0	0	0	0
0	0	0	0	1	0	0	0	0	0	0	0
0	0	0	0	0	0	0	0	1	0	0	0
0	0	0	0	1	0	0	0	0	0	0	0
0	1	0	0	0	0	0	0	0	0	1	0
0	1	0	0	0	0	0	0	0	0	0	0
0	0	0	1	0	0	0	0	0	0	1	0
0	1	0	0	0	0	0	0	0	0	0	0
0	1	0	0	0	0	0	0	0	0	0	0
1	0	0	0	0	0	0	0	0	0	0	0
0	1	0	0	0	0	0	0	0	0	1	0
1	1	0	0	0	0	0	0	0	0	0	0
0	0	0	0	0	0	0	0	1	0	0	0
0	0	0	0	0	0	0	0	1	1	0	0
1	0	0	0	0	0	0	0	0	0	0	0
0	0	0	0	1	0	0	0	0	0	0	0
0	1	0	0	0	0	0	0	0	0	0	0
0	0	0	0	0	0	0	0	1	0	0	0
0	0	1	0	0	0	0	0	0	0	0	0
0	0	0	0	0	0	0	0	1	0	0	0
0	1	0	0	0	0	0	0	0	0	1	0
0	1	0	0	0	0	0	0	0	0	0	0
0	1	0	0	0	0	0	0	0	0	0	0
0	0	0	0	1	0	0	0	0	0	0	0
0	0	0	0	0	0	0	0	1	0	0	0
1	0	0	0	0	0	0	0	0	0	0	0
0	1	0	0	0	0	0	0	0	0	1	0
0	1	0	0	1	0	0	0	0	0	1	0
0	0	1	0	0	0	0	0	0	0	1	0
0	1	0	0	0	0	0	0	0	0	0	1
0	0	1	0	0	0	0	0	0	0	1	0
0	0	0	0	0	0	0	0	1	0	0	0
0	1	0	0	0	0	0	0	0	0	0	0
0	0	0	0	0	0	0	1	0	0	0	0
0	1	0	0	0	0	0	0	0	0	0	0
0	1	0	0	0	0	0	0	0	0	1	0
1	0	0	0	0	0	0	0	0	0	0	0
1	0	0	0	0	0	0	0	0	0	0	0
0	0	0	0	0	0	0	0	1	0	1	0
0	1	0	0	0	0	0	0	0	0	0	0
0	0	0	0	1	0	0	0	0	0	0	0
0	0	0	0	0	0	0	0	1	0	0	0
0	0	0	0	0	0	0	0	1	0	0	0
0	1	0	0	0	0	0	0	0	0	0	0
0	0	0	0	1	0	0	0	0	0	0	0
0	0	0	0	1	0	0	0	0	0	0	0
0	1	0	0	0	0	0	0	0	0	0	0
0	1	0	0	0	0	0	0	0	0	0	0
0	1	0	0	0	0	0	0	0	0	0	0
0	0	0	0	1	0	0	0	0	0	0	0
0	1	0	0	0	0	0	0	0	0	1	0
0	1	0	0	0	0	0	0	0	0	0	0
0	0	0	0	0	0	1	0	0	0	0	0
0	1	0	0	0	0	0	0	0	0	0	0
1	0	0	0	0	0	0	0	0	0	0	0
0	0	0	1	0	0	0	0	0	0	0	0
0	1	0	0	0	0	0	0	0	0	1	0
0	0	0	0	0	0	0	0	1	0	0	0
0	0	0	0	0	0	0	0	1	0	0	0
1	0	0	0	0	0	0	0	0	0	0	0
0	1	0	0	0	0	0	0	0	0	0	0
0	1	0	0	0	0	0	0	0	0	1	0
0	0	0	0	0	0	0	0	1	0	1	0
0	1	0	0	0	0	0	0	0	0	0	0
0	0	0	0	0	0	0	0	1	0	0	0
0	1	0	0	0	0	0	0	0	0	0	0
0	0	0	0	0	0	0	0	1	0	0	1
0	0	0	0	1	0	0	0	0	0	0	0
0	1	0	0	0	0	0	0	0	0	0	0
0	0	0	0	0	0	0	0	1	1	0	0
0	0	0	0	0	0	0	0	1	0	0	0
1	0	0	0	0	0	0	0	0	0	0	0
0	0	0	0	0	0	0	0	1	0	1	1
0	1	0	0	0	0	0	0	0	0	0	0
0	1	0	0	0	0	0	0	0	0	0	0
0	1	0	0	0	0	0	0	0	0	0	0
0	0	0	0	0	0	0	0	1	1	0	0
0	1	0	0	0	0	0	0	0	0	0	0
0	0	0	0	0	0	1	0	0	0	0	0
1	0	0	0	0	0	0	0	0	0	0	0
0	0	0	0	0	0	0	0	1	0	0	0
0	0	0	0	0	0	0	0	1	0	0	0
1	0	0	0	0	0	0	0	0	0	0	0
0	0	0	0	0	0	0	0	1	1	0	0
0	0	0	0	0	0	0	0	1	0	0	0
0	1	0	0	0	0	0	0	0	0	0	0
0	1	0	0	0	0	0	0	0	0	0	0
1	1	0	0	0	0	0	0	0	0	1	0
0	1	0	0	0	0	0	0	0	0	0	0
0	1	0	0	0	0	0	0	0	0	0	0
0	1	0	0	0	0	0	0	0	0	0	1
0	1	0	0	0	0	0	0	0	0	0	0
1	0	0	0	0	0	0	0	0	0	1	0
0	1	0	0	0	0	0	0	0	0	0	1
1	0	0	0	0	0	0	0	0	0	0	0
0	0	0	0	0	0	0	0	1	1	0	0
0	1	0	0	0	0	0	0	0	0	0	0
0	1	0	0	0	0	0	0	0	0	0	0
0	0	0	1	0	0	0	0	0	0	0	1
0	0	0	0	0	1	0	0	0	0	1	0
1	1	0	0	0	0	0	0	0	0	1	0
0	1	0	0	0	0	0	0	0	0	0	0
0	0	0	0	0	0	0	0	1	0	0	0
0	0	0	0	0	0	0	0	1	0	0	0
0	1	0	0	0	0	0	0	0	0	0	0
0	1	0	0	0	0	0	0	0	0	0	0
0	1	0	0	0	0	0	0	0	0	0	0
0	0	1	0	0	0	0	0	0	0	0	0
0	0	0	0	0	0	0	0	1	1	0	0
0	0	0	0	0	0	0	0	1	0	0	0
1	0	0	0	0	0	0	0	0	0	0	0
0	0	0	0	0	0	0	0	1	1	0	0
1	0	0	0	0	0	0	0	0	0	0	0
0	1	0	0	0	0	0	0	0	0	0	0
0	0	0	0	0	0	0	0	1	0	0	0
0	1	0	0	0	0	0	0	0	0	0	0
0	0	0	0	0	0	0	0	1	0	0	0
1	0	0	0	0	0	0	0	0	0	0	0
0	0	0	0	0	0	0	0	1	1	0	0
0	1	0	0	0	0	0	0	0	0	0	0
0	0	0	0	1	0	0	0	0	0	0	0
0	0	0	0	1	0	0	0	0	0	0	0
0	1	0	0	0	0	0	0	0	0	0	0
0	1	0	0	0	0	0	0	0	0	0	0
0	0	0	0	0	0	0	0	1	0	1	0
0	0	0	0	0	0	0	0	1	0	0	0
0	0	0	0	0	0	0	0	1	1	0	0
0	0	0	0	1	0	0	0	0	0	0	0
0	0	0	0	0	0	0	0	1	0	0	0
0	0	0	0	0	0	0	0	1	0	1	0
0	0	0	0	0	0	0	0	1	0	0	0
1	0	0	0	0	0	0	0	0	0	0	0
0	0	0	0	0	0	0	0	1	1	0	0
0	1	0	0	0	0	0	0	0	0	0	0
1	0	0	0	0	0	0	0	0	0	0	0
0	0	1	0	0	0	0	0	0	0	0	0
0	1	0	0	0	0	0	0	0	1	0	1
0	1	0	0	0	0	0	0	0	0	0	0
0	0	0	0	0	0	1	0	0	1	0	0
0	1	0	0	0	0	0	0	0	0	0	0
0	0	0	0	0	0	0	0	1	1	0	0
1	0	0	0	0	0	0	0	0	0	0	0
0	1	0	0	0	0	0	0	0	0	0	0
0	0	1	0	0	0	0	0	0	0	0	0
0	1	0	0	0	0	0	0	0	0	0	0
0	1	0	0	0	0	0	0	0	0	0	0
0	1	0	0	0	0	0	0	0	0	0	0
1	0	0	0	0	0	0	0	0	0	0	0
0	0	0	0	0	0	0	0	1	0	0	0
0	1	0	0	0	0	0	0	0	0	0	0
0	0	1	0	0	0	0	0	0	1	0	0
0	0	0	0	0	0	0	1	0	0	0	0
0	0	0	0	0	0	0	0	1	0	0	0
0	1	0	0	0	0	0	0	0	0	0	0
0	0	0	0	0	0	0	1	0	0	1	0
0	0	0	0	1	0	0	0	0	0	0	0
1	0	0	0	0	0	0	0	0	0	0	0
1	0	0	0	0	0	0	0	0	0	0	0
1	0	0	0	0	0	0	0	0	1	0	0
0	1	0	0	0	0	0	0	0	0	0	0
0	0	0	0	0	0	0	0	1	0	0	0
1	0	0	0	0	0	0	0	0	0	0	0
0	0	0	0	0	0	0	0	1	1	0	0
1	0	0	0	0	0	0	0	0	0	0	0
0	0	0	0	0	0	0	1	0	0	1	0
0	0	0	0	1	0	0	0	0	0	0	0
0	1	0	0	0	0	0	0	0	0	0	0
0	1	0	0	0	0	0	0	0	0	0	0
0	0	0	0	1	0	0	0	0	0	0	0
0	0	1	0	0	0	0	0	0	0	0	0
0	1	0	0	0	0	0	0	0	0	0	0
0	1	0	0	0	0	0	0	0	0	0	0
0	0	0	0	0	0	0	0	1	0	0	0
0	1	0	0	0	0	0	0	0	0	0	0
0	1	0	0	0	0	0	0	0	0	0	0
0	0	1	0	0	0	0	0	0	0	0	0
0	0	0	0	0	0	0	0	1	0	0	0
0	1	0	0	0	0	0	0	0	0	0	0
0	1	0	0	0	0	0	0	0	0	0	0
1	0	0	0	0	0	0	0	0	0	0	0
0	1	0	0	0	0	0	0	0	0	0	0
0	1	0	0	0	0	0	0	0	0	1	0
0	0	0	0	0	0	0	0	1	0	0	0
0	1	0	0	0	0	0	0	0	0	0	0
0	0	0	0	1	0	0	0	0	0	0	0
0	0	0	0	0	0	0	0	1	1	0	0
0	0	0	0	0	0	0	0	1	1	0	0
0	0	0	0	0	0	0	0	1	0	0	0
1	0	0	0	0	0	0	0	0	0	0	0
0	1	0	0	0	0	0	0	0	0	0	0
0	0	0	0	0	0	0	0	1	1	0	1
1	0	0	0	0	0	0	0	0	0	0	0
0	1	0	0	0	0	0	0	0	0	0	0
1	1	0	0	0	0	0	0	0	0	1	0
0	0	0	0	0	0	0	0	1	1	0	0
0	1	0	0	0	0	0	0	0	0	0	0
0	1	0	0	0	0	0	0	0	0	0	0
0	0	0	0	0	0	0	0	1	1	0	0
0	0	0	0	0	0	0	0	1	1	0	0
0	1	0	0	0	0	0	0	0	0	0	0
0	0	0	0	0	0	0	0	1	1	0	0
0	0	0	0	0	0	0	0	1	0	1	0
0	1	0	0	0	0	0	0	0	0	0	0
0	1	0	0	0	0	0	0	0	0	0	0
0	1	0	0	0	0	0	0	0	0	0	0
1	0	0	0	0	0	0	0	0	0	0	0
0	0	1	0	0	0	0	0	0	0	0	0
0	1	0	0	0	0	0	0	0	0	1	0
0	1	0	0	0	0	0	0	0	0	0	0
0	0	0	0	1	0	0	0	0	0	0	0
1	0	0	0	0	0	0	0	0	0	0	0
0	0	0	0	1	0	0	0	0	0	0	0
0	0	0	0	0	0	0	0	1	1	0	0
0	0	0	0	0	0	0	0	1	1	0	0
0	0	0	0	0	0	1	0	0	0	0	0
0	0	0	0	0	0	0	0	1	1	0	0
0	1	0	0	0	0	0	0	0	0	0	0
0	0	0	0	1	0	0	0	0	0	0	0
1	0	0	0	0	0	0	0	0	0	0	0
1	1	0	0	0	0	0	0	0	0	1	0
0	0	0	0	0	0	0	0	1	0	1	0
0	0	0	0	0	0	0	0	1	1	0	0
0	1	0	0	0	0	0	0	0	0	0	0
0	1	0	0	0	0	0	0	0	0	0	0
0	1	0	0	0	0	0	0	0	0	0	0
1	0	0	0	0	0	0	0	0	0	0	0
0	1	0	0	0	0	0	0	0	0	0	0
0	0	0	0	0	0	0	0	1	0	1	0
0	0	0	0	0	0	0	0	1	1	0	0
0	0	0	0	0	0	0	0	1	1	0	0
1	0	0	0	0	0	0	0	0	0	0	0
1	1	0	0	0	0	0	0	0	0	1	0
0	0	0	0	1	0	0	0	0	0	0	0
0	0	0	0	0	0	0	0	1	1	0	0
0	0	0	0	1	0	0	0	0	0	0	0
0	0	1	0	0	0	0	0	0	0	0	0
0	1	0	0	0	0	0	0	0	0	0	0
0	1	0	0	0	0	0	0	0	0	0	0
1	0	0	0	0	0	0	0	0	0	0	0
1	0	0	0	0	0	0	0	0	0	0	0
0	0	0	0	0	0	0	0	1	0	1	0
0	0	0	0	0	1	0	0	0	0	0	0
0	0	0	0	0	0	0	0	1	1	0	0
1	0	0	0	0	0	0	0	0	0	0	0
0	0	0	0	1	0	0	0	0	0	0	0
0	1	0	0	0	0	0	0	0	0	0	0
0	1	0	0	0	0	0	0	0	0	1	0
0	1	0	0	0	0	0	0	0	0	0	0
0	0	0	0	0	1	0	0	0	0	0	0
0	0	0	0	0	0	0	0	1	1	0	0
0	1	0	0	0	0	0	0	0	0	0	0
0	0	0	0	0	0	0	0	1	1	0	0
1	0	0	0	0	0	0	0	0	0	0	0
0	1	0	0	0	0	0	0	0	0	0	0
0	1	0	0	0	0	0	0	0	0	0	0
0	0	0	0	0	0	0	0	1	1	0	0
0	0	0	0	0	0	0	0	1	1	0	0
0	0	0	0	0	0	0	0	1	0	0	0
0	0	0	0	0	0	0	0	1	1	0	0
0	0	0	0	1	0	0	0	0	0	0	0
1	0	0	0	0	0	0	0	0	0	0	0
1	0	0	0	0	0	0	0	0	1	0	0
0	1	0	0	0	0	0	0	0	0	0	1
0	1	0	0	0	0	0	0	0	0	0	0
0	0	0	0	1	0	0	0	0	0	0	0
0	1	0	0	0	0	0	0	0	0	1	0
0	0	0	0	0	0	0	0	1	1	0	0
0	0	0	0	0	0	0	0	1	0	0	0
0	0	0	0	0	0	0	0	1	0	0	0
0	0	0	0	0	0	0	0	1	0	1	0
0	1	0	0	0	0	0	0	0	0	0	0
0	1	0	0	0	0	0	0	0	0	0	0
0	1	0	0	0	0	0	0	0	1	0	0
0	1	0	0	0	0	0	0	0	0	0	0
0	0	0	0	0	0	0	0	1	1	0	0
0	0	0	0	1	0	0	0	0	0	0	0
0	1	0	0	0	0	0	0	0	0	0	0
0	0	0	0	0	0	0	0	1	1	0	0
0	0	0	0	1	0	0	0	0	0	0	0
0	0	0	0	1	0	0	0	0	0	0	0
0	0	0	0	0	0	0	0	1	0	0	0
0	1	0	0	0	0	0	0	0	0	0	0
0	1	0	0	0	0	0	0	0	0	0	0
0	0	0	0	0	0	0	0	1	1	0	0
0	1	0	0	0	0	0	0	0	0	0	0
0	0	0	0	0	0	0	0	1	1	0	0
0	0	0	0	0	0	0	0	1	1	0	0
1	0	0	0	0	0	0	0	0	0	0	0
0	0	0	0	0	0	0	0	1	0	0	0
1	0	0	0	0	0	0	0	0	1	0	0
0	1	0	0	0	0	0	0	0	0	1	0
0	0	0	0	0	0	0	0	1	0	0	0
0	1	0	0	0	0	0	0	0	0	0	0
0	1	0	0	0	0	0	0	0	0	0	0
0	0	0	0	0	0	0	0	1	0	0	0
0	1	0	0	0	0	0	0	0	0	0	0
0	0	0	1	0	0	0	0	0	0	0	0
0	0	0	0	0	0	0	0	1	1	0	0
0	0	0	0	0	0	0	0	1	1	0	0
0	1	0	0	0	0	0	0	0	0	0	0
1	0	0	0	0	0	0	0	0	0	0	0
1	0	0	0	0	0	0	0	0	0	0	0
0	0	0	0	0	0	0	0	1	1	0	0
0	1	0	0	0	0	0	0	0	0	0	0
0	0	0	0	0	0	0	0	1	1	0	0
0	1	0	0	0	0	0	0	0	0	1	0
0	1	0	0	0	0	0	0	0	0	0	0
0	0	0	0	0	0	0	0	1	1	0	0
1	0	0	0	0	0	1	0	0	0	1	0
0	0	0	0	0	0	0	0	1	0	0	0
0	1	0	0	0	0	0	0	0	0	0	0
0	0	0	0	0	0	0	0	1	0	0	0
0	1	0	0	0	0	0	0	0	0	0	0
0	1	0	0	0	0	0	0	0	0	0	0
1	0	0	0	0	0	0	0	0	0	0	0
1	0	0	0	0	0	0	0	0	1	0	0
0	0	0	0	1	0	0	0	0	0	0	0
0	0	0	0	0	0	0	0	1	0	0	0
0	1	0	0	0	0	0	0	0	0	0	0
0	0	0	0	0	0	0	0	1	0	0	0
0	1	0	0	0	0	0	0	0	0	0	0
1	0	0	0	0	0	0	0	0	0	0	0
0	1	0	0	0	0	0	0	0	0	0	0
0	0	0	0	1	0	0	0	0	0	1	0
1	0	0	0	0	0	0	0	0	0	0	0
0	1	0	0	0	0	0	0	0	0	1	0
0	1	0	0	0	0	0	0	0	0	0	0
0	1	0	0	0	0	0	0	0	0	0	0
0	0	1	0	0	0	0	0	0	0	0	0
1	0	0	0	0	0	0	0	0	0	0	0
0	0	0	0	0	0	0	0	1	1	0	0
1	0	0	0	0	0	0	0	0	0	0	0
0	1	0	0	0	0	0	0	0	0	0	0
0	0	0	0	0	0	0	0	1	0	1	0
1	0	0	0	0	0	0	0	0	0	0	0
0	0	0	0	0	0	0	0	1	0	0	0
1	1	0	0	0	0	0	0	0	0	1	0
0	0	0	0	0	0	0	0	1	0	0	0
0	0	0	0	1	0	0	0	0	0	0	0
0	1	0	0	0	0	0	0	0	0	0	0
0	0	0	0	0	0	0	0	1	0	0	0
1	0	0	0	0	0	0	0	0	0	0	0
1	0	0	0	0	0	0	0	0	0	0	0
0	0	0	0	0	0	0	0	1	1	0	0
1	0	0	0	0	0	0	0	0	0	0	0
0	1	0	0	0	0	0	0	0	0	1	0
0	0	0	0	0	0	0	0	1	0	0	0
0	1	0	0	0	0	0	0	0	0	0	0
0	0	1	0	0	0	0	0	0	1	0	0
0	0	0	0	0	0	0	0	1	0	0	0
0	1	0	0	0	0	0	0	0	0	0	0
0	0	1	0	0	0	0	0	0	0	0	0
0	0	0	0	1	0	0	0	0	0	0	0
1	0	0	0	0	0	0	0	0	0	0	0
0	1	0	0	0	0	0	0	0	0	0	0
0	0	0	0	1	0	0	0	0	0	0	0
0	1	0	0	0	0	0	0	0	0	0	0
0	0	0	0	0	0	0	0	1	0	0	0
0	0	0	0	0	0	0	0	1	0	0	0
1	0	0	0	0	0	0	0	0	0	0	0
0	1	0	0	0	0	0	0	0	0	0	0
0	1	0	0	0	0	0	0	0	0	0	0
0	0	1	0	0	0	0	0	0	0	1	0
0	0	0	0	0	0	0	0	1	0	0	0
1	0	0	0	0	0	0	0	0	1	0	0
0	1	0	0	0	0	0	0	0	0	0	0
0	1	0	0	0	0	0	0	0	0	0	0
0	1	0	0	0	0	0	0	0	0	1	0
0	1	0	0	1	0	0	0	0	0	1	0
0	1	0	0	0	0	0	0	0	0	0	0
0	1	0	0	0	0	0	0	0	0	0	0
0	0	0	0	0	0	0	0	1	1	0	0
0	1	0	0	0	0	0	0	0	0	0	0
0	0	0	0	0	0	0	0	1	1	0	0
0	1	0	0	0	0	0	0	0	0	0	0
0	1	0	0	0	0	0	0	0	0	0	0
0	1	0	0	0	0	0	0	0	0	0	0
0	1	0	0	0	0	0	0	0	0	0	0
0	1	0	0	0	0	0	0	0	0	0	0
0	1	0	0	0	0	0	0	0	0	0	0
0	0	0	0	1	0	0	0	0	0	0	0
0	1	0	0	0	0	0	0	0	0	0	0
1	0	0	0	0	0	0	0	0	0	0	0
0	0	0	0	0	0	0	0	1	1	0	0
0	0	0	0	1	0	1	0	0	0	1	0
1	0	0	0	0	0	0	0	0	0	0	0
0	0	0	0	0	0	0	0	1	1	0	0
0	1	0	0	0	0	0	0	0	0	0	0
0	1	0	0	0	0	0	0	0	0	0	0
0	0	0	0	0	0	0	0	1	1	0	0
0	0	0	0	0	0	0	0	1	1	0	0
0	1	0	0	0	0	0	0	0	0	0	0
1	0	0	0	0	0	0	0	0	0	0	0
0	1	0	0	0	0	0	0	0	0	0	0
1	0	0	0	0	0	0	0	0	0	0	0
0	0	0	0	0	0	0	0	1	0	1	0
0	1	0	0	0	0	0	0	0	0	1	0
0	0	1	0	0	0	0	0	0	0	0	0
0	1	0	0	0	0	0	0	0	0	0	0
1	0	0	0	0	0	0	0	0	0	0	0
0	1	0	0	0	0	0	0	0	0	0	0
0	0	0	0	0	0	0	0	1	1	0	0
0	0	0	0	0	0	0	0	1	1	0	0
0	0	1	0	0	0	0	0	0	0	0	0
0	1	0	0	0	0	0	0	0	0	0	0
0	0	0	1	0	0	0	0	0	0	1	0
0	0	0	0	0	0	0	0	1	1	0	0
0	0	0	0	0	0	0	0	1	0	0	0
1	0	0	0	0	0	0	0	0	0	0	0
1	0	0	0	0	0	0	0	0	0	1	0
0	0	0	0	0	0	0	0	1	0	0	0
0	0	1	0	0	0	0	0	0	0	0	0
0	0	0	0	0	0	0	0	1	1	0	0
0	0	0	0	0	0	0	0	1	1	0	0
0	0	1	0	0	0	0	0	0	0	1	0
0	0	0	0	0	0	0	0	1	0	1	0
0	1	0	0	0	0	0	0	0	0	0	0
0	1	0	0	0	0	0	0	0	0	0	0
1	1	0	0	0	0	0	0	0	0	1	0
0	1	0	0	0	0	0	0	0	0	0	0
0	0	0	0	0	0	0	0	1	1	0	0
0	0	0	0	1	0	0	0	0	0	0	0
0	0	0	0	0	0	0	0	1	1	0	0
0	0	1	0	0	0	0	0	0	0	0	0
0	0	0	0	0	0	0	0	1	1	0	0
0	0	0	0	0	0	0	0	1	1	0	0
0	0	0	0	0	0	0	1	0	0	0	0
0	0	0	1	0	0	0	0	0	0	1	0
0	1	0	0	0	0	0	0	0	0	0	0
0	0	0	0	0	1	0	0	0	0	0	0
0	1	0	0	0	0	0	0	0	0	0	0
0	0	0	0	0	0	0	0	1	1	0	0
0	1	0	0	0	0	0	0	0	0	0	0
1	0	0	0	0	0	0	0	0	0	0	0
0	0	0	0	1	0	0	0	0	0	0	0
0	1	0	0	0	0	0	0	0	0	0	0
0	1	0	0	0	0	0	0	0	0	0	0
0	1	0	0	0	0	0	0	0	0	1	0
0	0	0	0	0	0	0	0	1	1	0	0
0	1	0	0	0	0	0	0	0	0	0	0
0	0	0	0	0	0	0	0	1	1	0	0
0	0	0	0	1	0	0	0	0	0	0	0
0	1	0	0	0	0	0	0	0	0	0	0
0	0	0	0	0	0	0	0	1	1	0	0
1	1	0	0	0	0	0	0	0	0	1	0
0	0	0	0	0	0	0	0	1	1	0	0
1	0	0	0	0	0	0	0	0	0	0	0
0	1	0	0	0	0	0	0	0	0	0	0
0	0	0	0	0	0	0	0	1	0	0	0
0	0	0	0	0	0	0	0	1	0	1	0
0	0	0	0	0	0	0	0	1	0	0	0
0	1	0	0	0	0	0	0	0	0	0	0
0	0	1	0	0	0	0	0	0	0	0	0
0	0	0	0	0	0	0	0	1	1	0	0
0	1	0	0	0	0	0	0	0	0	0	0
0	1	0	0	0	0	0	0	0	0	0	0
0	0	0	0	1	0	0	0	0	0	0	0
0	1	0	0	0	0	0	0	0	0	0	0
0	1	0	0	0	0	0	0	0	0	0	0
0	1	0	0	0	0	0	0	0	0	0	0
0	0	0	0	0	0	0	0	1	1	0	0
0	0	0	0	0	0	0	0	1	0	0	0
0	0	0	0	0	0	0	0	1	1	0	0
0	0	0	0	1	0	0	0	0	0	0	0
0	1	0	0	0	0	0	0	0	0	0	0
0	0	0	0	1	0	0	0	0	0	0	0
0	1	0	0	0	0	0	0	0	0	0	0
0	0	0	0	0	0	0	0	1	1	0	0
0	1	0	0	0	0	0	0	0	0	0	0
0	0	0	0	0	0	0	0	1	0	1	0
0	0	0	0	0	0	1	0	0	0	0	0
1	0	0	0	0	0	0	0	0	0	0	0
0	1	0	0	0	0	0	0	0	0	0	0
0	0	1	0	0	0	0	0	0	0	1	0
0	1	0	0	0	0	0	0	0	0	0	0
1	0	0	0	0	0	0	0	0	0	0	0
0	0	1	0	0	0	0	0	0	0	1	0
0	0	0	0	0	0	0	0	1	1	0	0
0	0	0	0	1	0	0	0	0	0	0	0
0	1	0	0	0	0	0	0	0	0	0	0
0	0	0	0	1	0	0	0	0	0	0	0
0	0	0	0	0	0	0	0	1	1	0	0
0	1	0	0	0	0	0	0	0	0	0	0
0	1	0	0	0	0	0	0	0	0	0	0
0	0	0	0	0	0	0	0	1	1	0	0
0	1	0	0	0	0	0	0	0	0	0	0
1	0	0	0	0	0	0	0	0	0	0	0
1	0	0	0	0	0	0	0	0	0	0	0
0	0	0	0	0	0	0	0	1	1	0	0
0	0	0	0	0	0	0	0	1	0	0	0
1	0	0	0	0	0	0	0	0	1	0	0
0	0	0	0	0	0	0	0	1	1	0	0
0	1	0	0	0	0	0	0	0	0	0	0
0	0	0	0	0	0	0	0	1	0	0	0
0	0	0	0	0	0	0	0	1	0	0	0
0	1	0	0	0	0	0	0	0	0	0	0
0	1	0	0	0	0	0	0	0	0	0	1
0	1	0	0	0	0	0	0	0	0	0	0
0	1	0	0	0	0	0	0	0	0	0	0
0	0	0	0	0	0	0	0	1	0	0	0
0	0	0	0	0	0	0	0	1	0	1	0
0	1	0	0	0	0	0	0	0	0	0	0
1	0	0	0	0	0	0	0	0	0	0	0
0	0	0	0	1	0	0	0	0	0	0	0
0	0	0	0	0	0	0	0	1	0	0	0
1	0	0	0	0	0	0	0	0	1	0	0
0	0	0	0	0	0	0	0	1	1	0	0
0	0	1	0	0	0	0	0	0	0	1	0
0	1	0	0	0	0	0	0	0	0	0	0
0	1	0	0	0	0	0	0	0	0	0	0
0	0	0	0	0	0	0	0	1	1	0	0
0	1	0	0	0	0	0	0	0	0	0	0
0	0	0	0	0	0	0	0	1	0	0	0
0	1	0	0	0	1	0	0	0	0	1	0
0	1	0	0	0	0	0	0	0	0	0	0
0	0	0	0	1	0	0	0	0	0	0	0
1	0	0	0	0	0	0	0	0	0	0	0
0	0	0	0	0	0	0	0	1	1	0	0
0	1	0	0	0	0	0	0	0	0	0	0
0	0	0	0	0	0	0	0	1	0	0	0
0	0	1	0	0	0	0	0	0	0	1	0
0	0	0	0	0	0	0	0	1	0	0	0
1	0	0	0	0	0	0	0	0	0	0	0
0	0	0	0	0	0	0	0	1	1	0	0
0	0	0	0	0	0	0	0	1	1	0	0
0	1	0	0	0	0	0	0	0	0	0	0
0	0	0	0	1	0	0	0	0	0	0	0
1	0	0	0	0	0	0	0	0	0	0	0
0	1	0	0	0	0	0	0	0	0	0	0
0	0	0	0	0	0	0	0	1	0	0	0
0	0	0	0	0	0	0	0	1	1	0	0
0	1	0	0	0	0	0	0	0	0	0	0
0	1	0	0	0	0	0	0	0	0	0	0
1	0	0	0	0	0	0	0	0	0	1	0
0	0	0	0	0	1	0	0	0	0	0	0
0	1	0	0	0	0	0	0	0	0	0	0
0	1	0	0	0	0	0	0	0	0	0	0
0	0	0	0	0	0	0	0	1	1	0	0
1	0	0	0	0	0	0	0	0	0	0	0
1	0	0	0	0	0	0	0	0	0	0	0
0	1	0	0	0	0	0	0	0	0	0	0
0	1	0	0	0	0	0	0	0	0	0	0
0	0	0	0	0	0	0	0	1	0	0	0
0	0	0	0	0	0	0	0	1	0	0	0
1	0	0	0	0	0	0	0	0	0	1	0
0	0	0	0	0	0	0	0	1	0	1	0
0	1	0	0	0	0	0	0	0	0	0	0
0	0	0	0	0	0	0	0	1	1	0	0
0	0	1	0	0	0	0	0	0	0	1	0
0	0	0	0	0	0	0	0	1	0	0	0
0	0	1	0	0	0	0	0	0	1	0	0
0	0	0	0	0	0	0	0	1	1	0	0
0	1	0	0	0	0	0	0	0	0	0	0
0	0	0	0	1	0	0	0	0	0	0	0
0	0	0	0	0	0	0	0	1	0	0	0
0	0	0	0	0	0	0	0	1	0	0	0
0	1	0	0	0	0	0	0	0	0	0	0
1	0	0	0	0	0	0	0	0	0	1	0
0	1	0	0	0	0	0	0	0	0	0	0
0	1	0	0	0	0	0	0	0	0	0	0
0	0	0	0	0	0	0	0	1	0	1	0
0	0	0	0	1	0	0	0	0	0	0	0
1	0	0	0	0	0	0	0	0	0	1	0
1	0	0	0	0	0	0	0	0	0	0	0
1	0	0	0	0	0	0	0	0	0	1	0
1	0	0	0	0	0	0	0	0	1	0	0
0	0	0	0	0	0	0	0	1	0	0	0
0	0	1	0	0	0	0	0	0	0	1	0
0	1	0	0	0	0	0	0	0	0	0	0
0	1	0	0	0	0	0	0	0	0	0	0
1	0	0	0	0	0	0	0	0	0	0	0
0	0	0	0	0	0	0	0	1	0	0	0
1	0	0	0	0	0	0	0	0	0	0	0
0	0	0	0	1	0	0	0	0	0	0	0
1	0	0	0	0	0	0	0	0	0	0	0
0	1	0	0	0	0	0	0	0	0	0	0
0	0	0	0	0	0	0	0	1	0	0	0
0	0	0	0	0	0	0	0	1	0	0	0
0	0	0	0	0	0	0	0	1	0	0	0
0	0	0	0	1	0	0	0	0	0	0	0
1	0	0	0	0	0	0	0	0	0	0	0
0	0	0	0	0	0	0	0	1	0	1	0
0	0	0	0	0	0	0	0	1	1	0	0
1	0	0	0	0	0	0	0	0	0	0	0
0	0	0	0	0	0	0	0	1	0	1	0
0	0	0	0	0	0	0	0	1	1	0	0
0	1	0	0	0	0	0	0	0	0	1	0
0	1	0	0	0	0	0	0	0	0	1	0
0	1	0	0	0	0	0	0	0	0	0	0
0	1	0	0	0	0	0	0	0	0	0	0
0	1	0	0	0	0	0	0	0	0	0	0
0	0	0	0	0	0	0	1	0	0	0	0
1	0	0	0	0	0	0	0	0	0	0	0
0	1	0	0	0	0	0	0	0	0	0	0
0	0	0	0	0	0	0	0	1	0	0	1
0	0	0	0	0	0	0	0	1	1	0	0
0	0	0	0	0	0	0	0	1	1	0	0
1	0	0	0	0	0	0	0	0	0	0	0
0	0	0	0	0	0	0	0	1	0	0	0
0	1	0	0	0	0	0	0	0	0	0	0
0	0	0	0	1	0	0	0	0	0	0	0
0	0	0	0	0	0	0	0	1	0	0	0
0	1	0	0	0	0	0	0	0	0	0	0
0	1	0	0	0	0	0	0	0	0	0	0
0	1	0	0	0	0	0	0	0	0	0	0
0	0	0	0	0	0	1	0	0	0	1	0
0	0	0	0	0	0	0	0	1	1	0	0
0	0	0	0	1	0	0	0	0	0	0	0
0	0	0	0	0	0	0	0	1	1	0	0
0	0	0	0	1	0	0	0	0	0	0	0
0	0	0	0	0	0	0	0	1	1	0	0
0	1	0	0	0	0	0	0	0	0	0	0
0	1	0	0	0	0	0	0	0	0	1	0
0	0	0	0	1	0	0	0	0	0	0	0
0	0	0	0	0	0	0	0	1	0	0	0
0	1	0	0	0	0	0	0	0	0	0	0
1	0	0	0	0	0	0	0	0	0	0	0
0	0	1	0	0	0	0	0	0	0	0	0
0	0	0	0	0	0	0	0	1	0	0	0
0	0	0	0	1	0	0	0	0	0	0	0
0	1	0	0	0	0	0	0	0	0	0	0
0	0	0	0	1	0	0	0	0	0	0	0
0	0	0	0	0	0	0	0	1	0	0	1
1	1	0	0	0	0	0	0	0	0	0	0
0	1	0	0	0	0	0	0	0	0	0	0
0	0	0	0	0	0	0	0	1	1	0	0
0	1	0	0	0	0	0	0	0	0	0	0
0	1	0	0	0	0	0	0	0	0	0	0
0	0	0	0	0	0	0	0	1	0	1	0
0	0	0	0	0	0	0	0	1	1	0	0
0	0	0	0	1	0	0	0	0	0	0	0
1	0	0	0	0	0	0	0	0	0	1	0
0	0	1	0	0	0	0	0	0	0	0	0
0	1	0	0	0	0	0	0	0	0	0	0
0	0	1	0	0	0	0	0	0	0	0	0
0	1	0	0	0	0	0	0	0	0	0	0
0	0	0	0	0	0	0	0	1	0	0	0
0	0	0	0	1	0	0	0	0	0	0	0
1	0	0	0	0	0	0	0	0	0	0	0
0	0	0	0	1	0	0	0	0	0	0	0
0	1	0	0	0	0	0	0	0	0	0	0
0	0	0	0	0	0	0	0	1	0	0	0
0	0	1	0	0	0	0	0	0	0	0	0
0	0	1	0	0	0	0	0	0	0	0	0
0	1	0	0	0	0	0	0	0	0	0	0
0	0	1	0	0	0	0	0	0	0	0	0
0	1	0	0	0	0	0	0	0	0	0	0
0	0	1	0	0	0	0	0	0	1	0	0
0	0	0	0	0	0	0	0	1	0	0	0
0	1	0	0	0	0	0	0	0	0	0	0
0	1	0	0	0	0	0	0	0	0	1	0
0	0	1	0	0	0	0	0	0	0	0	0
0	0	1	0	0	0	0	0	0	0	0	0
1	0	0	0	0	0	0	0	0	0	0	0
0	0	0	0	0	0	0	0	1	0	0	0
0	1	0	0	0	0	0	0	0	0	0	0
0	1	0	0	0	0	0	0	0	0	0	0
0	1	0	0	0	0	0	0	0	0	0	0
0	0	0	0	0	0	0	0	1	1	0	0
0	0	0	0	0	0	0	0	1	0	1	0
0	0	0	0	0	0	0	0	1	1	0	0
0	1	0	0	0	0	0	0	0	0	1	0
0	0	0	0	0	0	0	0	1	0	0	1
0	0	0	0	0	0	0	0	1	0	0	0
0	1	0	0	0	0	0	0	0	0	1	0
0	0	1	0	0	0	0	0	0	0	0	0
0	0	0	0	0	0	0	0	1	1	0	0
0	0	0	0	0	0	0	0	1	1	0	0
0	0	0	0	0	0	0	0	1	1	0	0
0	1	0	0	0	0	0	0	0	0	0	0
0	0	0	0	0	1	0	0	0	0	0	0
1	0	0	0	0	0	0	0	0	0	0	0
0	1	0	0	0	0	0	0	0	0	0	0
0	1	0	0	0	0	0	0	0	0	0	0
1	0	0	0	0	0	0	0	0	0	0	0
0	0	0	0	0	0	0	0	1	1	0	0
0	1	0	0	0	0	0	0	0	0	0	0
0	0	0	0	1	0	0	0	0	0	0	0
0	0	0	0	1	0	0	0	0	0	0	0
0	1	0	0	0	0	0	0	0	0	0	0
0	1	0	0	0	0	0	0	0	0	0	0
1	0	0	0	0	0	0	0	0	0	0	0
0	1	0	0	0	0	0	0	0	0	0	0
0	1	0	0	0	0	0	0	0	0	0	0
1	0	0	0	0	0	0	0	0	0	0	0
0	0	0	0	0	0	0	0	1	0	1	0
0	1	0	0	0	0	0	0	0	0	0	0
1	0	0	0	0	0	0	0	0	0	0	0
0	0	0	0	0	0	0	1	0	0	0	0
1	0	0	0	0	0	0	0	0	0	0	0
0	0	0	0	1	0	0	0	0	0	0	0
0	0	0	0	1	0	0	0	0	0	0	0
0	0	0	0	0	0	0	0	1	1	0	0
1	0	0	0	0	0	0	0	0	0	1	0
0	0	0	1	0	0	0	0	0	0	1	0
0	1	0	0	0	0	0	0	0	0	0	0
1	0	0	0	0	0	0	0	0	0	0	0
0	0	0	0	0	0	0	0	1	1	0	0
0	1	0	0	0	0	0	0	0	0	0	0
0	0	0	0	0	0	0	0	1	0	0	0
0	1	0	0	0	0	0	0	0	0	0	0
1	0	0	0	0	0	0	0	0	0	0	0
0	0	0	0	0	0	0	0	1	1	0	0
0	0	0	0	1	0	0	0	0	0	0	0
1	0	0	0	0	0	0	0	0	0	0	0
0	1	0	0	0	0	0	0	0	0	0	0
0	0	0	0	0	0	0	1	0	0	0	0
0	0	0	0	0	0	0	0	1	0	1	0
0	0	0	0	1	0	0	0	0	0	0	0
0	0	0	0	0	0	0	0	1	1	0	0
0	0	0	0	0	0	0	0	1	0	0	0
1	0	0	0	1	0	0	0	0	0	1	0
0	0	0	0	0	0	0	0	1	0	0	0
0	0	0	0	0	0	0	0	1	1	0	0
0	1	0	0	0	0	0	0	0	0	0	0
0	0	0	0	0	0	0	0	1	0	1	0
0	1	0	0	0	0	0	0	0	0	1	0
0	0	0	0	0	0	0	0	1	1	0	0
0	1	0	0	0	0	0	0	0	0	0	0
0	1	0	0	0	0	0	0	0	0	1	1
1	0	0	0	0	0	0	0	0	0	0	0
1	0	0	0	0	0	0	0	0	1	0	0
0	0	0	0	1	0	0	0	0	1	0	0
0	0	0	0	0	0	0	0	1	1	0	0
0	0	0	0	0	0	0	0	1	0	0	0
0	1	0	0	0	0	0	0	0	0	0	0
0	0	0	0	0	0	0	0	1	0	0	0
0	1	0	0	0	0	0	0	0	0	1	0
1	0	0	0	0	0	0	0	0	0	0	0
0	1	0	0	0	0	0	0	0	0	0	0
0	0	0	0	0	0	0	0	1	0	1	0
0	0	0	0	0	0	0	0	1	0	1	0
0	0	0	0	1	0	0	0	0	0	0	0
0	1	0	0	0	0	0	0	0	0	0	0
0	1	0	0	0	0	0	0	0	0	0	0
0	0	0	0	0	0	0	0	1	1	0	0
0	0	0	0	0	0	0	0	1	0	0	0
0	0	0	0	0	0	0	0	1	1	0	0
0	0	1	0	0	0	0	0	0	0	1	0
0	0	0	0	0	0	0	0	1	0	0	0
0	1	0	0	0	0	0	0	0	0	0	0
0	1	0	0	0	0	0	0	0	0	0	0
0	1	0	0	0	0	0	0	0	0	0	0
0	0	1	0	0	0	0	0	0	0	0	0
0	1	0	0	0	0	0	0	0	0	0	0
0	0	1	0	0	0	0	0	0	0	0	0
0	1	0	0	0	0	0	0	0	0	0	0
0	0	0	0	0	0	0	0	1	0	1	0
0	0	0	0	1	0	0	0	0	0	0	0
0	0	1	0	0	0	0	0	0	0	0	0
0	0	0	0	0	0	0	0	1	0	0	0
1	0	0	0	0	0	0	0	0	0	0	0
0	0	1	0	0	0	0	0	0	0	1	0
1	0	0	0	1	0	0	0	0	0	0	0
0	0	1	0	0	0	0	0	0	0	0	0
1	1	0	0	0	0	0	0	0	0	1	0
0	0	0	0	0	0	1	0	0	1	0	0
0	0	0	0	0	0	0	0	1	1	0	0
1	0	0	0	0	0	0	0	0	0	0	0
0	0	0	0	1	0	0	0	0	0	0	0
0	1	0	0	0	0	0	0	0	0	0	0
0	0	0	0	0	0	1	0	0	0	0	0
0	0	0	0	1	0	0	0	0	0	0	0
0	1	0	0	0	0	0	0	0	0	0	0
0	0	0	0	0	0	0	0	1	1	0	0
0	0	0	0	1	0	0	0	0	0	0	0
0	0	1	0	0	0	0	0	0	1	0	0
1	0	0	0	0	0	0	0	0	0	0	0
1	0	0	0	0	0	0	0	0	1	0	0
0	0	0	0	1	0	0	0	0	0	0	0
0	0	0	0	0	0	0	0	1	0	0	0
0	0	0	0	0	0	0	0	1	0	0	0
0	1	0	0	0	0	0	0	0	0	0	0
1	0	0	0	0	0	0	0	0	1	0	0
0	0	0	0	0	0	0	0	1	0	0	0
0	0	0	0	0	1	0	0	0	0	1	0
0	0	0	0	1	0	0	0	0	0	0	0
0	0	0	0	0	0	0	0	1	0	0	0
1	0	0	0	0	0	0	0	0	0	1	0
0	1	0	0	0	0	0	0	0	0	0	0
0	1	0	0	0	0	0	0	0	0	0	0
0	0	0	0	0	0	0	0	1	1	0	0
0	0	0	0	0	0	0	0	1	0	1	0
0	0	0	0	0	0	0	0	1	1	0	0
0	0	1	0	0	0	0	0	0	0	1	0
0	1	0	0	0	0	0	0	0	0	0	0
0	1	0	0	0	0	0	0	0	0	0	0
0	0	0	0	0	0	0	0	1	1	0	0
0	0	0	0	1	0	0	0	0	0	0	0
0	0	0	0	1	0	0	0	0	0	1	0
0	0	0	1	0	0	0	0	0	0	0	0
1	0	0	0	0	0	0	0	0	0	0	0
0	1	0	0	0	0	0	0	0	0	0	0
0	1	0	0	0	0	0	0	0	0	0	0
0	0	0	0	0	0	0	0	1	0	1	0
0	0	0	1	0	0	0	0	0	0	1	1
0	0	0	0	0	0	0	0	1	0	0	0
0	0	1	0	0	0	0	0	0	0	0	0
0	0	0	0	0	0	0	0	1	0	0	1
0	0	0	0	1	0	0	0	0	0	1	0
1	0	0	0	0	0	0	0	0	0	0	0
1	1	0	0	1	0	0	0	0	0	1	0
0	1	0	0	0	0	0	0	0	0	0	0
0	1	0	0	0	0	0	0	0	0	0	0
0	1	0	0	0	0	0	0	0	0	0	0
0	0	0	0	0	0	0	0	1	1	0	0
1	0	0	0	0	0	0	0	0	0	0	0
0	0	0	0	0	0	0	0	1	0	0	0
0	0	0	0	0	0	0	0	1	0	1	0
0	1	0	0	0	0	0	0	0	0	0	0
0	0	0	0	0	0	0	0	1	0	0	0
1	0	0	0	0	0	0	0	0	0	1	0
0	1	0	0	0	0	0	0	0	0	0	0
0	0	0	0	0	0	0	0	1	0	0	0
0	1	0	0	1	0	0	0	0	0	1	0
0	0	0	0	1	0	0	0	0	0	0	0
0	1	0	0	0	0	0	0	0	0	0	0
0	1	0	0	0	0	0	0	0	0	1	0
0	0	0	0	0	0	0	0	1	0	1	0
0	0	0	0	0	0	0	0	1	0	0	0
0	1	0	0	0	0	0	0	0	0	0	0
0	0	0	0	1	0	0	0	0	0	0	0
0	1	0	0	0	0	0	0	0	0	0	0
1	0	0	0	0	0	0	0	0	0	0	0
0	1	0	0	0	0	0	0	0	0	0	0
0	1	0	0	0	0	0	0	0	0	0	0
0	1	0	0	0	0	0	0	0	0	0	0
0	0	1	0	0	0	0	0	0	0	1	0
1	0	0	0	0	0	0	0	0	0	0	0
0	1	0	0	0	0	0	0	0	0	0	0
0	1	0	0	0	0	0	0	0	0	0	0
1	0	0	0	0	0	0	0	0	0	0	0
0	1	0	0	0	0	0	0	0	0	0	0
0	1	0	0	0	0	0	0	0	0	0	0
0	0	0	0	0	0	0	0	1	1	0	0
0	0	0	0	1	0	0	0	0	0	0	0
0	0	0	0	0	0	0	1	0	0	1	0
0	1	0	0	0	0	0	0	0	0	0	0
0	0	0	0	0	0	0	0	1	0	0	0
1	0	0	0	0	0	0	0	0	0	0	0
1	0	0	0	0	0	0	0	0	0	0	0
0	0	0	0	0	0	0	0	1	1	0	0
0	1	0	0	0	0	0	0	0	0	0	0
0	0	0	0	0	0	1	0	0	0	0	0
0	1	0	0	0	0	0	0	0	0	0	0
0	1	0	0	0	0	0	0	0	0	0	0
0	0	0	0	0	0	0	0	1	0	0	0
0	1	0	0	0	0	0	0	0	0	0	0
1	0	0	0	0	0	0	0	0	0	0	0
0	1	0	0	0	0	0	0	0	0	0	0
0	1	0	0	0	0	0	0	0	0	0	0
0	0	1	0	0	0	0	0	0	0	1	0
0	0	0	0	0	0	0	0	1	1	0	0
1	0	0	0	0	0	0	0	0	0	0	0
1	0	0	0	0	0	0	0	0	0	0	0
0	0	0	0	0	0	0	0	1	1	0	0
0	0	0	0	0	0	0	0	1	0	0	0
1	0	0	0	0	0	0	0	0	0	0	0
1	0	0	0	0	0	0	0	0	0	0	0
0	0	0	0	0	0	0	1	0	1	0	0
0	1	0	0	0	0	0	0	0	0	0	0
0	1	0	0	0	0	0	0	0	0	0	0
0	0	0	0	0	0	0	0	1	0	1	0
0	1	0	0	0	0	0	0	0	0	0	0
0	0	0	0	0	0	0	0	1	1	0	0
1	0	0	0	0	0	0	0	0	0	0	0
0	0	0	0	0	0	0	0	1	0	0	0
1	0	0	0	0	0	0	0	0	0	0	0
0	1	0	0	0	0	0	0	0	0	0	0
0	0	0	0	0	0	0	0	1	1	0	0
0	1	0	0	0	0	0	0	0	0	0	0
0	1	0	0	0	0	0	0	0	0	0	0
0	1	0	0	0	0	0	0	0	0	0	0
0	0	0	0	0	0	1	0	0	0	0	0
0	0	0	0	0	0	0	0	1	1	0	0
0	0	0	0	0	0	0	0	1	0	1	0
0	0	0	0	0	0	0	0	1	0	1	0
0	0	1	0	0	0	0	0	0	0	1	0
0	1	0	0	0	0	0	0	0	0	0	0
0	0	0	0	0	0	0	0	1	0	0	0
0	0	0	0	0	0	0	0	1	1	0	0
0	1	0	0	0	0	0	0	0	0	0	0
0	0	0	0	0	0	0	0	1	1	0	0
0	1	0	0	0	0	0	0	0	0	0	0
0	0	0	0	0	0	0	0	1	1	0	0
0	0	0	0	0	0	0	0	1	0	0	0
0	0	0	0	0	0	0	0	1	0	0	0
0	1	0	0	0	0	0	0	0	0	0	0
0	0	0	1	0	0	0	0	0	0	0	0
0	0	0	0	0	0	0	0	1	1	0	0
0	0	0	0	0	0	0	0	1	0	1	0
0	1	0	0	0	0	0	0	0	0	0	0
0	0	0	0	0	0	0	0	1	1	0	0
0	1	0	0	0	0	0	0	0	0	0	0
0	1	0	0	0	0	0	0	0	0	0	0
0	0	0	0	0	0	0	0	1	0	0	0
0	0	0	0	0	0	0	0	1	1	0	0
0	0	0	0	0	0	0	0	1	0	0	0
0	0	0	0	0	0	0	0	1	1	0	0
0	0	0	0	1	0	0	0	0	0	0	0
0	0	0	0	1	0	0	0	0	0	0	0
0	0	1	0	0	0	0	0	0	0	0	0
0	0	0	0	0	0	0	0	1	0	0	0
0	0	0	0	0	0	0	0	1	1	0	0
0	0	0	0	0	0	0	0	1	0	1	0
0	0	0	0	0	0	0	0	1	1	0	0
0	0	0	0	0	0	0	0	1	0	0	0
0	0	0	0	0	0	1	0	0	0	0	0
0	0	0	0	0	0	0	0	1	1	0	0
0	0	0	0	0	0	0	0	1	0	1	0
0	1	0	0	0	0	0	0	0	0	0	0
0	0	0	0	0	0	0	0	1	0	0	0
0	1	0	0	0	0	0	0	0	0	0	0
0	1	0	0	0	0	0	0	0	0	0	0
0	0	0	0	1	0	0	0	0	0	0	0
0	1	0	0	0	0	0	0	0	0	0	0
0	0	0	0	0	0	0	0	1	0	0	0
0	0	0	0	0	0	0	0	1	1	0	0
0	1	0	0	0	0	0	0	0	0	0	0
0	1	0	0	0	0	0	0	0	0	0	0
0	0	0	0	0	0	0	0	1	0	0	0
0	1	0	0	0	0	0	0	0	0	0	0
0	0	0	0	0	0	0	0	1	1	0	0
0	1	0	0	0	0	0	0	0	0	0	0
0	0	0	0	0	0	0	0	1	0	0	0
0	1	0	0	0	0	0	0	0	0	0	0
0	1	0	0	0	0	0	0	0	0	0	0
0	1	0	0	0	0	0	0	0	0	0	0
0	1	0	0	0	0	0	0	0	0	0	0
1	0	0	0	0	0	0	0	0	0	0	0
0	0	0	0	1	0	0	0	0	0	0	0
0	0	0	0	0	0	0	0	1	0	1	0
0	1	0	0	0	0	0	0	0	0	0	0
0	0	0	0	0	0	0	0	1	0	0	0
0	1	0	0	0	0	0	0	0	0	0	0
0	0	0	0	0	0	0	0	1	0	1	0
0	0	0	0	0	0	0	0	1	1	0	0
0	0	0	0	0	0	0	0	1	1	0	0
0	0	0	0	0	0	0	0	1	0	0	0
0	0	0	0	0	0	0	0	1	1	0	0
0	0	0	0	0	1	0	0	0	0	0	0
0	1	0	0	0	0	0	0	0	0	1	0
0	1	0	0	0	0	0	0	0	0	0	0
0	0	0	0	0	0	0	0	1	0	0	0
0	1	0	0	0	0	0	0	0	0	0	0
0	0	0	0	0	0	0	0	1	0	0	0
1	0	0	0	0	0	0	0	0	0	0	0
1	0	0	0	0	0	0	0	0	0	0	0
0	0	0	0	0	0	0	0	1	0	1	0
0	0	0	0	1	0	0	0	0	0	0	1
1	0	0	0	0	0	0	0	0	1	0	0
0	0	0	0	0	0	0	0	1	0	1	1
0	0	0	0	0	0	1	0	0	0	1	0
0	1	0	0	0	0	0	0	0	0	0	0
0	0	0	0	0	0	0	0	1	1	0	0
0	1	0	0	0	0	0	0	0	0	0	0
0	0	0	0	0	0	0	0	1	1	0	0
0	1	0	0	0	0	0	0	0	0	0	0
0	0	0	0	0	0	0	0	1	0	1	0
0	1	0	0	0	0	0	0	0	0	0	0
0	0	0	0	0	0	0	0	1	1	0	0
0	0	1	0	0	0	0	0	0	0	1	0
0	0	0	0	0	0	0	0	1	0	0	0
0	0	1	0	0	0	0	0	0	0	0	0
0	1	0	0	0	0	0	0	0	0	0	0
0	0	0	0	0	0	0	0	1	1	0	0
0	0	1	0	0	0	0	0	0	1	0	0
0	0	0	0	0	0	0	0	1	0	1	0
0	1	0	0	0	0	0	0	0	0	0	0
0	1	0	0	0	0	0	0	0	0	0	0
0	0	0	0	0	0	0	0	1	0	1	0
0	0	1	0	0	0	0	0	0	0	1	0
0	0	0	0	0	0	0	0	1	0	1	0
0	1	0	0	0	0	0	0	0	0	0	0
0	0	0	0	1	0	0	0	0	0	0	0
0	0	0	0	0	0	0	0	1	0	1	0
0	0	0	0	0	0	0	0	1	0	0	0
1	0	0	0	0	0	0	0	0	0	0	0
0	0	0	0	0	0	0	0	1	0	0	0
0	0	0	0	0	0	0	0	1	0	0	0
0	1	0	0	0	0	0	0	0	0	0	0
0	0	0	0	0	0	0	0	1	1	0	0
0	0	0	0	0	0	0	0	1	0	0	0
0	0	0	0	0	0	0	0	1	0	1	0
0	1	0	0	0	0	0	0	0	0	1	0
0	0	0	0	0	0	0	0	1	1	0	0
0	1	0	0	0	0	0	0	0	0	0	0
0	1	0	0	0	0	0	0	0	0	0	0
0	0	0	0	1	0	0	0	0	0	0	0
0	1	0	0	0	0	0	0	0	0	0	0
0	1	0	0	0	0	0	0	0	0	0	0
0	0	0	0	0	0	0	0	1	1	0	0
0	0	0	1	0	0	0	0	0	0	1	0
0	0	1	0	0	0	0	0	0	0	0	0
0	1	0	0	0	0	0	0	0	0	0	0
0	0	0	0	0	0	0	1	0	1	0	0
0	0	0	0	0	0	0	0	1	0	1	0
0	0	0	0	0	0	0	0	1	1	0	0
0	0	0	0	0	0	0	0	1	1	0	0
1	0	0	0	0	0	0	0	0	0	1	0
0	0	0	0	1	0	0	0	0	0	0	0
0	0	0	0	1	0	0	0	0	0	0	0
1	0	0	0	0	0	0	0	0	0	1	0
0	1	0	0	0	0	0	0	0	0	0	0
0	1	0	0	0	0	0	0	0	0	0	0
0	0	0	0	0	0	0	0	1	1	0	0
0	0	0	0	0	0	0	0	1	0	0	0
0	1	0	0	0	0	0	0	0	0	0	0
0	1	0	0	0	0	0	0	0	0	0	0
0	1	0	0	0	0	0	0	0	0	0	0
0	1	0	0	0	0	0	0	0	0	0	0
0	0	0	0	0	0	0	0	1	0	0	0
0	0	0	0	0	0	0	0	1	1	0	0
0	0	0	0	0	0	0	0	1	1	0	0
1	0	0	0	0	0	0	0	0	0	0	0
0	0	1	0	0	0	0	0	0	0	0	0
0	1	0	0	0	0	0	0	0	0	0	0
0	1	0	0	0	0	0	0	0	0	0	0
0	0	0	0	0	0	0	0	1	0	0	0
0	0	0	0	1	0	0	0	0	0	0	0
0	1	0	0	0	0	0	0	0	0	0	0
0	0	0	0	0	0	0	0	1	1	0	0
0	0	1	0	0	0	0	0	0	0	0	0
0	0	0	0	0	0	0	0	1	0	1	0
0	1	0	0	0	0	0	0	0	0	0	0
0	0	0	0	1	0	0	0	0	0	0	0
0	0	0	0	1	0	0	0	0	0	0	0
1	0	0	0	0	0	0	0	0	0	0	0
0	1	0	0	0	0	0	0	0	0	0	0
0	1	0	0	0	0	0	0	0	0	0	0
0	0	0	0	0	0	0	0	1	0	0	0
0	1	0	0	0	0	0	0	0	0	0	0
0	0	0	0	0	0	0	0	1	1	0	0
1	0	0	0	0	0	0	0	0	0	0	0
1	0	0	0	0	0	0	0	0	0	0	0
0	1	0	0	0	0	0	0	0	0	0	0
0	1	0	0	0	0	0	0	0	0	0	0
0	1	0	0	0	0	0	0	0	0	0	0
0	0	0	0	0	0	0	0	1	0	0	0
0	1	0	0	0	0	0	0	0	0	0	0
1	0	0	0	0	0	0	0	0	0	0	0
0	1	0	0	0	0	0	0	0	0	0	0
0	1	0	0	0	0	0	0	0	0	0	0
1	0	0	0	0	0	0	0	0	0	0	0
0	1	0	0	0	0	0	0	0	0	0	0
0	0	0	0	0	0	0	0	1	0	0	0
0	0	0	0	1	0	0	0	0	0	0	0
0	0	0	0	1	0	0	0	0	0	0	0
0	0	0	0	1	0	0	0	0	0	0	0
0	0	0	0	0	0	0	0	1	1	0	0
0	0	0	0	0	0	0	0	1	0	0	0
0	0	0	0	0	0	0	0	1	1	0	0
1	0	0	0	0	0	0	0	0	0	0	0
1	0	0	0	0	0	0	0	0	0	0	0
0	1	0	0	0	0	0	0	0	0	0	0
0	0	0	0	0	0	0	0	1	0	1	0
0	1	0	0	0	0	0	0	0	0	0	0
0	0	1	0	0	0	0	0	0	0	0	0
0	0	0	0	1	0	0	0	0	0	0	0
1	0	0	0	0	0	0	0	0	0	0	0
0	1	0	0	0	0	0	0	0	0	0	0
0	0	0	0	0	0	0	0	1	1	0	0
0	1	0	0	0	0	0	0	0	0	0	0
0	1	0	0	0	0	0	0	0	0	0	0
0	1	0	0	0	0	0	0	0	0	0	0
0	1	0	0	0	0	0	0	0	0	0	0
0	1	0	0	0	0	0	0	0	0	0	0
0	0	0	0	0	0	1	0	0	0	0	0
0	1	0	0	0	0	0	0	0	0	0	0
1	0	0	0	0	0	0	0	0	0	0	0
0	0	0	0	0	0	0	0	1	1	0	0
0	0	0	0	0	0	0	0	1	0	0	0
0	0	0	0	0	0	0	0	1	1	0	0
0	0	0	0	0	0	0	0	1	0	1	0
0	0	0	0	0	0	0	0	1	1	0	0
0	0	1	0	0	0	0	0	0	0	0	0
0	1	0	0	0	0	0	0	0	0	0	0
0	0	1	0	0	0	0	0	0	0	0	0
0	0	0	0	0	0	0	1	0	0	0	0
0	0	0	0	0	0	0	0	1	0	1	0
0	1	0	0	0	0	0	0	0	0	0	0
0	1	0	0	0	0	0	0	0	0	0	0
0	0	0	0	0	0	0	0	1	1	0	0
0	0	0	0	0	0	0	0	1	1	0	0
1	0	0	0	0	0	0	0	0	0	1	0
0	0	0	0	0	0	0	0	1	0	0	0
0	0	1	0	0	0	0	0	0	0	1	0
0	1	0	0	0	0	0	0	0	0	0	0
0	0	0	0	0	0	0	0	1	1	0	0
0	0	0	0	0	0	0	0	1	0	1	0
0	1	0	0	0	0	0	0	0	0	0	0
0	1	0	0	0	0	0	0	0	0	0	0
1	0	0	0	0	0	0	0	0	0	0	0
0	0	0	0	0	0	1	0	0	0	0	0
0	0	1	0	0	0	0	0	0	0	1	0
0	0	0	0	1	0	0	0	0	0	0	0
0	1	0	0	0	0	0	0	0	0	0	0
1	0	0	0	0	0	0	0	0	0	0	0
0	0	0	0	1	0	0	0	0	0	0	0
0	1	0	0	0	0	0	0	0	0	0	0
1	0	0	0	0	0	0	0	0	0	0	0
0	1	0	0	0	0	0	0	0	0	0	0
0	0	0	0	0	0	0	0	1	0	0	0
0	1	0	0	0	0	0	0	0	0	0	0
0	0	0	0	1	0	0	0	0	0	0	0
0	0	0	0	0	0	0	0	1	1	0	0
0	1	0	0	0	0	0	0	0	0	0	0
0	0	0	0	0	0	0	0	1	1	0	0
0	1	0	0	0	0	0	0	0	0	0	0
0	1	0	0	0	0	0	0	0	0	0	0
0	0	0	0	1	0	0	0	0	0	0	0
0	0	0	0	0	0	0	0	1	0	0	0
0	0	0	0	0	0	0	0	1	1	0	0
0	0	0	0	0	0	0	0	1	0	0	0
1	1	0	0	0	0	0	0	0	0	1	0
1	0	0	0	0	0	0	0	0	0	0	0
1	0	0	0	0	0	0	0	0	1	0	0
0	0	0	0	1	0	0	0	0	0	0	0
0	0	0	0	0	0	0	0	1	1	0	0
0	0	0	0	0	0	0	0	1	0	0	0
0	1	0	0	0	0	0	0	0	0	0	0
0	1	0	0	0	0	0	0	0	0	0	0
0	0	0	0	0	0	0	0	1	0	0	1
0	1	0	0	0	0	0	0	0	0	0	0
0	1	0	0	0	0	0	0	0	0	0	0
0	1	0	0	0	0	0	0	0	0	0	0
0	0	0	0	1	0	0	0	0	0	0	0
0	0	0	0	0	0	0	0	1	0	0	0
0	0	1	0	0	0	0	0	0	0	0	0
0	0	0	0	0	0	0	0	1	1	0	0
0	1	0	0	0	0	0	0	0	0	0	0
0	0	0	0	0	0	0	0	1	1	0	0
1	1	0	0	0	0	0	0	0	0	1	0
0	0	0	0	0	0	0	0	1	0	0	0
1	0	0	0	0	0	0	0	0	0	0	0
0	1	0	0	0	0	0	0	0	0	0	0
0	1	0	0	0	0	0	0	0	0	0	0
0	0	0	0	0	0	0	0	1	0	0	0
0	0	0	0	0	0	0	0	1	0	0	0
0	1	0	0	0	0	0	0	0	0	0	0
0	1	0	0	0	0	0	0	0	0	0	0
1	1	0	0	0	0	0	0	0	0	0	0
0	0	0	0	1	0	0	0	0	1	0	0
0	0	1	0	0	0	0	0	0	0	1	0
1	0	0	0	0	0	0	0	0	0	0	0
0	1	0	0	0	0	0	0	0	0	0	0
0	0	0	0	0	0	0	0	1	0	1	0
0	1	0	0	0	0	0	0	0	0	0	0
0	0	0	0	0	0	0	0	1	1	0	0
0	0	0	0	1	0	0	0	0	0	0	0
0	1	0	0	0	0	0	0	0	0	0	0
0	1	0	0	0	0	0	0	0	0	0	0
0	1	0	0	0	0	0	0	0	0	1	0
0	1	0	0	0	0	0	0	0	0	0	0
0	0	0	1	0	0	0	0	0	0	1	0
0	1	0	0	0	0	0	0	0	0	0	0
0	1	0	0	0	0	0	0	0	0	0	0
0	1	0	0	0	0	0	0	0	0	0	0
0	1	0	0	0	0	0	0	0	0	0	0
0	0	0	0	1	0	0	0	0	0	0	0
0	0	1	0	0	0	0	0	0	0	0	0
0	0	0	0	0	0	0	0	1	0	1	0
0	0	1	0	0	0	0	0	0	0	0	0
0	0	1	0	0	0	0	0	0	0	1	0
0	1	0	0	0	0	0	0	0	0	0	0
0	0	0	0	0	0	0	0	1	1	0	0
0	1	0	0	0	0	0	0	0	0	0	0
0	1	0	0	0	0	0	0	0	0	0	0
0	0	0	0	0	0	0	0	1	0	0	0
0	1	0	0	0	0	0	0	0	0	0	0
0	0	0	0	0	1	0	0	0	0	0	0
0	1	0	0	0	0	0	0	0	0	0	0
0	0	0	0	0	0	0	0	1	0	0	0
0	0	0	0	0	0	0	0	1	0	0	0
0	1	0	0	0	0	0	0	0	0	0	0
0	0	0	0	0	0	0	0	1	0	1	0
0	0	1	0	0	0	0	0	0	0	1	0
1	0	0	0	0	0	0	0	0	0	0	0
1	1	0	0	0	0	0	0	0	0	1	0
0	0	0	0	0	0	0	0	1	1	0	0
0	1	0	0	0	0	0	0	0	0	0	0
0	1	0	0	0	0	0	0	0	0	0	0
0	0	0	0	0	0	0	0	1	0	0	0
0	0	0	0	0	0	0	0	1	1	0	0
1	0	0	0	0	0	0	0	0	0	0	0
0	0	0	0	0	0	0	0	1	1	0	0
0	1	0	0	0	0	0	0	0	0	0	0
0	1	0	0	0	0	0	0	0	0	0	0
0	0	0	0	0	0	0	0	1	0	0	0
0	0	0	0	0	0	0	0	1	0	0	0
0	0	0	0	0	0	0	0	1	1	0	0
0	0	0	0	0	0	0	0	1	1	0	0
1	0	0	0	0	0	0	0	0	0	0	0
0	0	0	0	0	0	0	0	1	1	0	0
0	1	0	0	0	0	0	0	0	0	0	0
0	0	1	0	0	0	0	0	0	0	1	0
0	1	0	0	0	0	0	0	0	0	0	0
0	1	0	0	0	0	0	0	0	0	0	0
0	1	0	0	0	0	0	0	0	0	0	0
0	0	0	0	1	0	0	0	0	0	0	0
0	0	0	0	1	0	0	0	0	0	0	0
0	0	0	0	0	0	0	0	1	1	0	0
0	1	0	0	0	0	0	0	0	0	0	0
0	0	0	0	0	0	0	0	1	0	0	0
0	1	0	0	0	0	0	0	0	0	0	0
0	0	0	0	0	0	0	0	1	1	0	0
1	0	0	0	0	0	0	0	0	0	0	0
0	1	0	0	0	0	0	0	0	0	0	0
0	1	0	0	0	0	0	0	0	0	0	0
1	0	0	0	0	0	0	0	0	0	0	0
0	0	0	0	0	0	0	0	1	0	0	0
0	0	0	0	0	0	0	0	1	1	0	0
0	1	0	0	0	0	0	0	0	0	0	0
0	0	0	0	0	0	0	1	0	0	0	0
0	0	0	0	0	0	0	0	1	0	1	0
1	0	0	0	0	0	0	0	0	0	0	0
0	1	0	0	0	0	0	0	0	0	0	0
0	0	0	0	0	0	0	0	1	1	0	0
0	0	0	0	0	0	0	0	1	0	0	1
0	0	0	0	0	0	0	0	1	0	0	0
0	1	0	0	0	0	0	0	0	0	0	0
1	0	0	0	0	0	0	0	0	0	0	0
0	0	0	0	0	0	0	0	1	1	0	0
0	0	0	0	0	0	0	0	1	1	0	0
1	0	0	0	0	0	0	0	0	0	0	0
0	0	0	0	0	0	0	0	1	1	0	0
0	1	0	0	0	0	0	0	0	0	0	0
0	1	0	0	0	0	0	0	0	0	0	0
1	0	0	0	0	0	0	0	0	0	0	0
0	0	0	0	0	0	0	0	1	0	0	0
1	0	0	0	0	0	0	0	0	1	0	0
0	1	0	0	0	0	0	0	0	0	0	0
0	1	0	0	0	0	0	0	0	0	0	0
1	0	0	0	0	0	0	0	0	0	0	0
0	0	0	0	0	0	0	0	1	0	0	0
0	1	0	0	0	0	0	0	0	0	0	0
0	0	1	0	0	0	0	0	0	0	0	0
0	0	0	0	0	0	0	0	1	1	0	0
0	1	0	0	0	0	0	0	0	0	0	0
1	0	0	0	0	0	0	0	0	0	0	0
0	0	0	0	0	0	0	0	1	0	1	0
0	0	0	0	1	0	0	0	0	0	0	0
0	0	0	0	0	0	0	0	1	1	0	0
1	0	0	0	0	0	0	0	0	0	1	0
0	1	0	0	0	0	0	0	0	0	0	0
1	0	0	0	0	0	0	0	0	0	0	0
1	0	0	0	0	0	0	0	0	0	0	0
0	1	0	0	0	0	0	0	0	0	0	0
0	0	0	0	0	0	0	0	1	1	0	0
0	0	0	0	0	0	0	0	1	1	0	0
0	0	0	0	1	0	0	0	0	0	0	0
0	0	0	0	0	0	0	0	1	1	0	0
0	0	0	0	0	0	0	0	1	1	0	0
0	0	0	0	0	0	0	0	1	0	0	0
1	1	0	0	0	0	0	0	0	0	0	0
1	0	0	0	0	0	0	0	0	0	0	0
0	0	0	0	0	0	0	0	1	0	1	0
1	0	0	0	0	0	0	0	0	0	1	0
0	1	0	0	0	0	0	0	0	0	0	0
0	0	0	0	0	0	1	0	0	0	0	0
0	1	0	0	0	0	0	0	0	0	0	0
0	0	0	0	0	0	1	0	0	0	0	0
1	0	0	0	0	0	0	0	0	0	0	0
0	1	0	0	0	0	0	0	0	0	0	0
0	0	1	0	0	0	0	0	0	1	0	0
0	0	1	0	0	0	0	0	0	0	0	0
0	0	1	0	0	0	0	0	0	0	0	0
0	1	0	0	0	0	0	0	0	0	1	0
0	1	0	0	0	0	0	0	0	0	0	0
0	0	0	0	0	0	0	0	1	1	0	0
0	1	0	0	0	0	0	0	0	0	0	0
0	1	0	0	0	0	0	0	0	0	0	0
0	0	0	0	0	0	0	0	1	0	0	0
1	0	0	0	0	0	0	0	0	0	0	0
0	1	0	0	0	0	0	0	0	0	0	0
0	0	0	0	0	0	0	0	1	1	0	0
0	0	0	0	0	0	0	0	1	0	0	0
0	0	0	0	0	0	0	0	1	0	1	0
0	0	1	0	0	0	0	0	0	0	0	0
0	1	0	0	0	0	0	0	0	0	0	0
0	0	1	0	0	0	0	0	0	0	0	0
0	0	0	0	0	0	0	0	1	1	0	0
0	1	0	0	0	0	0	0	0	0	0	0
0	0	1	0	0	0	0	0	0	0	0	0
0	0	0	0	1	0	0	0	0	0	0	0
0	0	1	0	0	0	0	0	0	0	0	0
0	0	1	0	0	0	0	0	0	0	1	0
0	0	0	0	1	0	0	0	0	0	0	0
0	0	0	0	0	0	0	0	1	1	0	0
0	1	0	0	0	0	0	0	0	0	0	0
0	1	0	0	0	0	0	0	0	0	0	0
1	0	0	0	0	0	0	0	0	0	1	0
0	1	0	0	0	0	0	0	0	1	0	0
0	1	0	0	0	0	0	0	0	0	0	0
0	1	0	0	0	0	0	0	0	0	0	0
0	0	0	1	0	0	0	0	0	0	1	0
0	0	0	0	0	0	0	0	1	1	0	0
0	0	0	0	0	0	0	0	1	0	0	0
0	0	0	0	0	0	0	0	1	1	0	0
0	0	0	0	0	0	0	0	1	0	0	0
0	0	0	0	0	0	0	0	1	1	0	0
1	0	0	0	0	0	0	0	0	0	0	0
0	0	0	0	0	0	1	0	0	1	0	0
0	1	0	0	0	0	0	0	0	0	0	0
0	0	0	0	1	0	0	0	0	1	0	1
1	0	0	0	0	0	0	0	0	0	0	0
1	0	0	0	0	0	0	0	0	0	0	0
1	0	0	0	0	0	0	0	0	1	0	0
0	0	0	0	0	0	0	0	1	1	0	0
0	0	0	0	0	0	0	0	1	0	0	0
1	0	0	0	0	0	0	0	0	0	0	0
0	1	0	0	0	0	0	0	0	0	0	0
0	1	0	0	0	0	0	0	0	0	0	0
0	1	0	0	0	0	0	0	0	0	0	0
0	0	0	0	0	0	0	0	1	1	0	0
0	0	0	0	0	0	0	0	1	1	0	0
0	0	0	0	0	0	0	0	1	0	0	0
0	0	0	0	0	0	0	0	1	0	0	0
0	1	0	0	0	0	0	0	0	0	0	0
0	0	0	0	0	0	0	0	1	1	0	0
0	0	0	0	0	0	0	0	1	1	0	0
1	0	0	0	0	0	0	0	0	0	0	0
0	1	0	0	0	0	0	0	0	0	0	0
0	0	0	0	0	0	1	0	0	0	0	0
[truncated: 1 more rows]

## Sheet: Bio_ClinicalBERT_banbury_predic
urinary	respiratory	abdominal	neurological	skin_soft_tissue	ent	orthopaedic	other_specific	no_specific_source	prophylaxis	uncertainty	not_informative
0	0	0	0	0	0	0	0	1	1	0	0
0	1	0	0	0	0	0	0	0	0	1	0
0	0	0	0	0	0	0	0	1	1	0	0
0	1	0	0	0	0	0	0	0	0	0	0
1	0	0	0	0	0	0	0	0	0	0	0
1	1	0	0	0	0	0	0	0	0	1	0
0	0	1	0	0	0	0	0	0	0	0	0
0	0	0	0	0	0	0	0	1	0	0	0
0	0	0	0	1	0	0	0	0	0	0	0
0	1	0	0	0	0	0	0	0	0	0	0
0	1	0	0	0	0	0	0	0	0	0	0
1	0	0	0	0	0	0	0	0	0	0	0
0	0	0	0	0	0	0	0	1	0	0	0
0	1	0	0	0	0	0	0	0	0	0	0
0	0	0	0	0	0	0	0	1	0	0	0
0	1	0	0	0	0	0	0	0	0	0	0
0	0	0	0	0	0	0	0	1	1	0	0
0	0	0	0	0	0	0	0	1	1	0	0
0	1	0	0	0	0	0	0	0	0	0	0
0	1	0	0	0	0	0	0	0	0	0	0
1	1	0	0	0	0	0	0	0	0	1	0
0	0	0	0	0	0	0	0	1	0	0	0
0	0	0	0	0	0	0	0	1	0	1	0
0	1	0	0	0	0	0	0	0	0	1	0
0	0	0	0	0	0	0	0	1	1	0	0
0	0	0	0	0	0	0	0	1	1	0	0
0	1	0	0	0	0	0	0	0	0	0	0
0	0	0	0	1	0	0	0	0	0	0	0
1	0	0	0	0	0	0	0	0	0	0	0
0	0	0	0	0	0	0	0	1	1	0	0
0	0	0	0	0	0	0	0	1	1	0	0
0	0	1	0	0	0	0	0	0	0	0	0
1	0	0	0	0	0	0	0	0	0	1	0
1	0	0	0	1	0	0	0	0	0	0	0
0	1	0	0	0	0	0	0	0	0	0	0
0	0	0	0	0	0	0	0	1	1	0	0
0	0	1	0	0	0	0	0	0	0	1	0
0	1	0	0	0	0	0	0	0	0	0	0
0	0	1	0	0	0	0	0	0	0	1	0
0	1	0	0	0	0	0	0	0	0	0	0
0	0	0	0	0	0	0	0	1	0	0	0
0	0	0	0	0	0	0	0	1	0	0	0
1	0	0	0	0	0	0	0	0	0	0	0
0	0	0	0	0	0	0	0	1	1	0	0
1	0	0	0	0	0	0	0	0	0	0	0
0	0	0	0	1	0	0	0	0	0	0	0
0	1	0	0	0	0	0	0	0	0	0	0
0	0	0	0	0	0	0	0	1	1	0	0
1	0	0	0	0	0	0	0	0	0	0	0
0	0	0	0	0	0	0	0	1	0	0	0
0	0	0	0	1	0	0	0	0	0	0	0
0	0	0	0	1	0	0	0	0	0	0	0
0	1	0	0	0	0	0	0	0	0	0	0
1	0	0	0	0	0	0	0	0	0	0	0
0	1	0	0	0	0	0	0	0	0	0	0
0	0	0	0	0	0	0	0	1	0	0	1
0	0	0	0	0	0	0	0	1	1	0	0
0	0	0	0	0	0	0	0	1	0	1	0
1	0	0	0	0	0	0	0	0	1	0	0
0	0	0	0	0	0	0	0	1	0	0	0
0	0	0	0	0	0	0	0	1	1	0	0
0	0	0	0	0	0	0	0	1	0	0	0
0	0	0	0	0	0	0	0	1	1	0	0
0	0	0	0	1	0	0	0	0	0	0	0
0	0	1	0	0	0	0	0	0	0	1	0
0	0	0	0	0	0	0	0	1	0	1	0
1	0	0	0	0	0	0	0	0	0	0	0
1	0	0	0	0	0	0	0	0	0	0	0
0	1	0	0	0	0	0	0	0	0	0	0
1	1	0	0	0	0	0	0	0	0	0	0
0	0	0	0	0	0	0	0	1	1	0	0
0	0	0	0	0	0	0	0	1	0	0	0
1	0	0	0	0	0	0	0	0	0	1	0
0	0	0	0	1	0	0	0	0	0	0	0
0	1	0	0	0	0	0	0	0	0	1	0
1	0	0	0	0	0	0	0	0	0	0	0
0	0	0	0	1	0	0	0	0	0	0	0
0	0	0	0	0	0	0	0	1	1	0	0
0	0	0	0	0	0	0	0	1	1	0	0
0	0	0	0	0	0	0	0	1	0	0	0
0	0	0	0	0	0	0	0	1	1	0	0
0	0	0	0	0	0	0	0	1	0	1	0
0	1	0	0	0	0	0	0	0	0	0	0
0	0	0	0	0	0	0	0	1	0	0	0
0	1	0	0	0	0	0	0	0	0	0	0
0	0	0	0	0	0	0	0	1	0	0	0
0	0	1	0	0	0	0	0	0	0	0	0
0	1	0	0	0	0	0	0	0	0	0	0
0	0	0	0	0	0	0	0	1	1	0	0
0	0	1	0	0	0	0	0	0	0	1	0
0	1	0	0	0	0	0	0	0	0	0	0
0	0	0	0	0	0	0	0	1	0	0	0
0	1	0	0	0	0	0	0	0	0	0	0
0	0	0	0	0	0	0	0	1	0	1	0
0	0	0	0	1	0	0	0	0	0	0	0
0	1	0	0	0	0	0	0	0	0	0	0
0	1	0	0	0	0	0	0	0	0	0	0
0	0	0	0	0	0	0	0	1	0	1	0
0	0	0	0	0	0	0	0	1	0	0	0
0	1	0	0	0	0	0	0	0	0	0	0
0	0	0	0	1	0	0	0	0	0	0	0
0	0	0	0	1	0	0	0	0	0	0	0
0	0	0	0	0	0	0	0	1	0	0	1
0	0	0	0	0	0	0	0	1	1	0	0
0	1	0	0	0	0	0	0	0	0	0	0
0	0	0	0	1	0	0	0	0	1	0	0
1	0	0	0	0	0	0	0	0	0	0	0
0	0	0	0	0	0	0	1	0	1	0	0
0	1	0	0	0	0	0	0	0	0	0	0
0	1	0	0	0	0	0	0	0	0	1	0
0	0	0	0	0	0	0	0	1	0	0	0
0	0	0	0	1	0	0	0	0	0	0	0
1	1	0	0	0	0	0	0	0	0	1	0
0	0	0	0	0	0	0	1	0	0	0	0
0	1	0	0	0	0	0	0	0	0	0	0
0	0	0	0	0	0	0	0	1	0	0	0
0	0	0	0	0	0	0	0	1	1	0	0
0	1	0	0	0	0	0	0	0	0	0	0
0	0	0	0	0	0	0	0	1	0	0	0
1	0	0	0	0	0	0	0	0	0	0	0
0	1	0	0	0	0	0	0	0	0	0	0
0	0	0	0	0	0	0	1	0	0	0	0
0	1	0	0	0	0	0	0	0	0	0	0
0	0	0	0	0	0	0	0	1	1	0	0
0	0	0	0	0	0	0	0	1	1	0	0
0	1	0	0	0	0	0	0	0	0	0	0
1	0	0	0	0	0	0	0	0	0	1	0
0	1	0	0	0	0	0	0	0	0	0	0
1	0	0	0	0	0	0	0	0	0	0	0
0	0	0	0	0	0	0	0	1	1	0	0
0	1	0	0	0	0	0	0	0	0	0	0
0	1	0	0	0	0	0	0	0	0	0	0
0	0	0	0	1	0	0	0	0	0	0	0
0	1	0	0	0	0	0	0	0	0	0	0
0	1	0	0	0	0	0	0	0	0	0	0
0	0	0	0	0	0	0	0	1	1	0	0
0	1	0	0	0	0	0	0	0	0	0	0
0	0	0	0	0	0	0	0	1	0	0	0
0	1	0	0	0	0	0	0	0	0	0	0
1	0	0	0	0	0	0	0	0	0	0	0
0	0	0	0	0	0	0	0	1	1	0	0
0	0	0	0	0	0	0	0	1	1	0	0
0	0	0	0	0	0	0	0	1	1	0	0
0	0	0	0	0	0	0	0	1	0	0	0
0	1	0	0	0	0	0	0	0	0	0	0
0	1	0	0	0	0	0	0	0	0	0	0
0	0	1	0	0	0	0	0	0	0	0	0
0	1	0	0	0	0	0	0	0	0	0	0
0	0	0	0	0	0	0	0	1	1	0	0
0	0	0	0	0	0	0	0	1	1	0	0
0	1	0	0	0	0	0	0	0	0	0	0
0	0	0	0	0	0	0	0	1	1	0	0
0	0	0	0	0	0	0	0	1	1	0	0
0	0	0	0	0	0	0	0	1	1	0	0
0	1	0	0	0	0	0	0	0	0	0	0
0	1	0	0	0	0	0	0	0	0	0	0
0	0	0	0	0	1	0	0	0	0	0	0
0	1	0	0	0	0	0	0	0	0	0	0
0	1	0	0	0	0	0	0	0	0	0	0
0	0	0	0	0	0	0	0	1	0	0	0
0	0	1	0	0	0	0	0	0	0	0	0
0	1	0	0	0	0	0	0	0	0	0	0
0	0	0	0	1	0	0	0	0	0	0	0
0	0	0	0	0	0	0	0	1	0	0	0
0	1	0	0	0	0	0	0	0	0	0	0
0	0	0	0	1	0	0	0	0	0	0	0
0	0	0	0	0	1	0	0	0	0	0	0
0	0	0	0	0	0	0	0	1	0	0	0
0	0	0	0	0	0	0	0	1	0	0	0
0	0	1	0	0	0	0	0	0	0	0	0
0	1	0	0	0	0	0	0	0	0	0	0
0	1	0	0	0	0	0	0	0	0	0	0
0	0	0	0	0	0	0	0	1	1	0	0
0	0	0	0	0	0	0	0	1	0	1	0
0	1	0	0	0	0	0	0	0	0	0	0
0	1	0	0	0	0	0	0	0	0	0	0
0	0	0	0	1	0	0	0	0	0	0	0
0	1	0	0	0	0	0	0	0	0	0	0
0	0	0	0	0	0	0	0	1	0	0	0
0	0	0	0	0	0	0	0	1	1	0	0
0	1	0	0	0	0	0	0	0	0	0	0
0	1	0	0	0	0	0	0	0	0	0	0
0	0	0	1	0	0	0	0	0	0	0	0
0	1	0	0	0	0	0	0	0	0	1	0
1	0	0	0	0	0	0	0	0	0	1	0
0	1	0	0	0	0	0	0	0	0	0	0
1	0	0	0	0	0	0	0	0	1	0	0
0	1	0	0	0	0	0	0	0	0	0	0
0	0	1	0	0	0	0	0	0	0	1	0
0	1	0	0	0	0	0	0	0	0	0	0
0	0	0	0	0	0	0	0	1	1	0	0
0	0	0	0	1	0	0	0	0	0	0	0
0	0	0	0	0	0	0	0	1	0	0	1
0	1	0	0	0	0	0	0	0	0	0	0
0	0	1	0	0	0	0	0	0	0	1	0
0	0	0	0	0	0	0	0	1	0	0	0
0	0	0	0	1	0	0	0	0	0	0	0
0	0	0	0	0	0	0	0	1	1	0	0
0	0	0	0	0	0	0	0	1	0	1	0
0	0	0	0	0	0	0	0	1	1	0	0
0	0	0	0	0	0	0	0	0	1	0	0
0	0	0	0	0	0	0	0	1	1	0	0
0	1	0	0	0	0	0	0	0	0	0	0
0	1	0	0	0	0	0	0	0	0	0	0
0	1	0	0	0	0	0	0	0	0	0	0
0	0	0	0	0	0	0	0	1	0	0	0
1	1	0	0	0	0	0	0	0	0	1	0
1	0	0	0	0	0	0	0	0	0	0	0
1	1	0	0	0	0	0	0	0	0	0	0
0	0	0	0	0	0	0	0	1	1	0	0
0	1	0	0	0	0	0	0	0	0	0	0
0	0	0	0	0	0	0	0	1	1	0	0
1	0	0	0	0	0	0	0	0	0	0	0
1	0	0	0	0	0	0	0	0	0	0	0
0	0	0	0	0	0	0	0	1	0	1	0
0	1	0	0	0	0	0	0	0	0	0	0
0	1	0	0	0	0	0	0	0	0	0	0
0	0	0	0	0	0	0	0	1	0	0	0
1	1	0	0	0	0	0	0	0	0	0	0
0	1	0	0	0	0	0	0	0	0	0	0
0	0	0	0	0	0	0	0	1	0	0	0
0	0	0	0	0	0	0	0	1	1	0	0
0	0	0	0	0	0	0	1	0	0	0	0
0	0	0	0	0	0	0	0	1	0	0	0
1	0	0	0	0	0	0	0	0	1	0	0
0	0	0	0	1	0	0	0	0	0	0	0
1	0	0	0	0	0	0	0	0	0	1	0
0	1	0	0	0	0	0	0	0	0	0	0
0	1	0	0	0	0	0	0	0	0	0	0
0	0	1	0	0	0	0	0	0	0	0	0
0	0	1	0	0	0	0	0	0	0	0	0
0	1	0	0	0	0	0	0	0	0	0	0
0	0	0	0	0	0	0	0	1	0	0	0
1	0	0	0	0	0	0	0	0	0	0	0
1	0	0	0	0	0	0	0	0	0	0	0
0	1	0	0	0	0	0	0	0	0	0	0
0	0	0	0	0	0	0	0	1	1	0	0
0	1	0	0	0	0	0	0	0	0	0	0
0	0	0	0	0	0	0	0	1	0	0	1
0	0	0	0	0	0	0	0	1	0	0	0
0	0	0	0	0	0	0	0	1	0	1	0
0	0	0	0	0	0	0	0	1	0	0	0
0	0	0	0	0	1	0	0	0	0	0	0
1	0	0	0	0	0	0	0	0	0	0	0
0	0	0	0	0	0	0	0	1	0	1	0
0	1	0	0	0	0	0	0	0	0	0	0
0	1	0	0	0	0	0	0	0	0	0	0
0	0	0	0	0	0	0	0	0	1	0	0
0	0	0	0	1	0	0	0	0	0	0	0
0	0	0	0	0	0	0	0	1	1	0	0
1	0	0	0	0	0	0	0	0	0	1	0
0	0	0	0	0	0	0	0	1	0	1	0
0	1	0	0	0	0	0	0	0	0	0	0
0	1	0	0	0	0	0	0	0	0	0	0
0	0	0	0	0	0	0	1	0	0	0	0
0	0	1	0	0	0	0	0	0	0	0	0
0	1	0	0	0	0	0	0	0	0	1	0
0	0	0	1	0	0	0	0	0	0	0	0
0	0	0	0	0	0	0	0	1	0	0	0
1	0	0	0	0	0	0	0	0	0	0	0
0	0	0	0	0	0	0	0	1	0	0	1
0	0	0	0	1	0	0	0	0	0	0	0
0	1	0	0	0	0	0	0	0	0	0	0
0	1	0	0	0	0	0	0	0	0	0	0
0	0	0	0	0	0	0	0	1	1	0	0
0	1	0	0	0	0	0	0	0	0	0	0
0	1	0	0	0	0	0	0	0	0	1	0
1	0	0	0	0	0	0	0	0	0	0	0
0	1	0	0	0	0	0	0	0	0	0	0
1	0	0	0	0	0	0	0	0	0	0	0
0	0	0	0	0	0	0	0	1	0	0	0
0	0	0	0	0	0	0	0	1	0	1	0
0	0	1	0	0	0	0	0	0	0	0	0
0	0	0	0	0	0	0	1	0	0	0	0
0	0	0	0	0	0	0	0	1	1	0	0
0	1	0	0	0	0	0	0	0	0	0	0
0	1	0	0	0	0	0	0	0	0	0	0
0	0	0	0	0	0	0	0	1	1	0	0
0	0	0	0	0	0	0	0	1	0	1	0
0	0	1	0	0	0	0	0	0	0	0	0
0	0	0	0	0	0	0	0	0	1	0	0
0	0	0	0	0	0	0	0	1	1	0	0
0	1	0	0	0	0	0	0	0	0	0	0
0	0	0	0	0	0	1	0	0	0	0	0
1	0	0	0	0	0	0	0	0	0	0	0
0	1	0	0	0	0	0	0	0	0	0	0
0	0	0	0	0	0	0	0	1	0	0	1
0	1	0	0	0	0	0	0	0	0	0	0
0	0	0	0	1	0	0	0	0	0	0	0
0	1	0	0	0	0	0	0	0	0	0	0
0	0	0	0	0	0	0	0	1	1	0	0
0	1	0	0	0	0	0	0	0	0	0	0
0	1	0	0	0	0	0	0	0	0	0	0
0	1	0	0	0	0	0	0	0	0	0	0
1	0	0	0	0	0	0	0	0	0	0	0
0	1	0	0	0	0	0	0	0	0	1	0
0	0	0	0	0	0	0	0	1	1	0	0
0	1	0	0	0	0	0	0	0	0	0	0
0	0	0	0	1	0	0	0	0	0	0	0
1	0	0	0	0	0	0	0	0	0	0	0
0	0	0	0	0	0	0	0	1	0	0	0
0	1	0	0	0	0	0	0	0	0	0	0
0	0	0	0	0	0	0	0	1	1	0	0
0	0	0	0	1	0	0	0	0	0	0	0
0	0	0	0	1	0	0	0	0	0	0	0
0	0	0	0	0	0	0	1	0	0	0	0
0	1	0	0	0	0	0	0	0	0	0	0
1	1	0	0	0	0	0	0	0	0	1	0
0	0	0	0	1	0	0	0	0	0	0	0
0	1	0	0	0	0	0	0	0	0	0	0
0	1	0	0	0	0	0	0	0	0	0	0
0	0	0	0	0	0	0	0	1	1	0	0
0	0	0	0	0	0	0	0	1	0	1	0
0	0	1	0	0	0	0	0	0	0	1	0
0	0	0	0	0	0	0	0	1	1	0	0
1	0	0	0	0	0	0	0	0	0	0	0
1	0	0	0	0	0	0	0	0	0	0	0
1	0	0	0	0	0	0	0	0	0	0	0
1	0	0	0	0	0	0	0	0	0	0	0
0	0	0	0	1	0	0	0	0	0	0	0
0	0	0	0	1	0	0	0	0	0	0	0
0	1	0	0	0	0	0	0	0	0	0	0
0	1	0	0	0	0	0	0	0	0	0	0
0	0	0	0	0	0	0	0	1	0	0	0
0	1	0	0	0	0	0	0	0	0	0	0
0	0	0	0	0	0	0	0	1	1	0	0
0	1	0	0	0	0	0	0	0	0	0	0
0	1	0	0	0	0	0	0	0	0	0	0
0	0	0	0	0	0	0	0	1	0	0	0
0	1	0	0	0	0	0	0	0	0	0	0
0	0	0	0	0	0	0	0	1	1	0	0
0	0	0	0	0	0	0	0	1	1	0	0
0	0	0	0	0	0	0	0	1	1	0	0
0	0	0	0	0	0	0	0	1	0	0	0
0	0	0	0	0	0	0	0	1	0	0	0
0	1	0	0	0	0	0	0	0	0	0	0
0	0	0	0	1	0	0	0	0	0	0	0
0	0	0	0	0	0	0	0	1	1	0	0
0	1	0	0	0	0	0	0	0	0	0	0
0	1	0	0	0	0	0	0	0	0	1	0
1	0	0	0	0	0	0	0	0	0	0	0
0	0	0	0	0	0	0	0	1	0	0	0
0	0	0	0	0	0	0	0	1	1	0	0
0	0	0	0	0	0	0	0	1	1	0	0
0	0	0	0	0	0	0	0	1	1	0	0
0	0	0	0	0	0	0	0	1	1	0	0
1	0	0	0	0	0	0	0	0	0	1	0
1	0	0	0	0	0	0	0	0	0	0	0
1	0	0	0	0	0	0	0	0	0	0	0
0	1	0	0	0	0	0	0	0	0	0	0
0	0	0	0	0	0	0	0	1	0	0	0
0	1	0	0	0	0	0	0	0	0	1	0
0	0	0	0	0	0	0	0	1	1	0	0
0	0	0	0	0	0	0	0	1	0	0	0
0	1	0	0	0	0	0	0	0	0	0	0
0	1	0	0	0	0	0	0	0	0	0	0
0	0	0	0	0	0	0	1	0	0	0	0
1	0	0	0	0	0	0	0	0	0	0	0
0	1	0	0	0	0	0	0	0	0	0	0
0	1	0	0	0	0	0	0	0	0	0	0
0	0	1	0	0	0	0	0	0	0	1	0
0	0	0	0	0	0	0	0	1	1	0	0
0	0	0	0	1	0	0	0	0	0	1	0
0	1	0	0	0	0	0	0	0	0	0	0
0	0	0	0	1	0	0	0	0	0	0	0
0	1	0	0	0	0	0	0	0	0	0	0
0	0	0	0	0	0	0	0	1	1	0	0
0	1	0	0	0	0	0	0	0	0	0	0
0	0	0	0	0	0	0	0	1	0	0	0
0	1	0	0	0	0	0	0	0	0	0	0
0	0	0	0	0	0	0	1	0	1	0	0
0	0	1	0	0	0	0	0	0	0	1	0
0	1	0	0	0	0	0	0	0	0	0	0
1	0	0	0	0	0	0	0	0	0	1	0
0	0	0	0	0	0	0	0	1	0	0	1
0	0	0	0	0	0	0	0	1	0	1	0
0	0	0	0	0	0	0	0	1	0	1	0
0	0	0	0	1	0	0	0	0	0	0	0
0	1	0	0	0	0	0	0	0	0	0	0
0	1	0	0	0	0	0	0	0	0	0	0
0	1	0	0	0	0	0	0	0	0	0	0
0	1	0	0	0	0	0	0	0	0	0	0
1	0	0	0	0	0	0	0	0	1	0	0
0	1	0	0	0	0	0	0	0	0	0	0
0	0	0	1	0	0	0	0	0	0	1	0
1	0	0	0	0	0	0	0	0	0	1	0
1	0	0	0	0	0	0	0	0	0	0	0
0	0	0	0	1	0	0	0	0	0	0	0
0	0	0	0	1	0	0	0	0	0	0	0
0	1	0	0	0	0	0	0	0	0	0	0
0	0	0	0	0	0	0	0	1	0	0	0
1	0	0	0	1	0	0	0	0	0	1	0
0	0	0	0	0	0	0	0	1	0	0	0
0	0	0	0	0	0	0	0	1	1	0	0
0	1	0	0	0	0	0	0	0	0	1	0
0	0	0	0	0	0	0	0	1	1	0	0
0	1	0	0	0	0	0	0	0	0	0	0
0	1	0	0	0	0	0	0	0	0	0	0
1	0	0	0	0	0	0	0	0	0	0	0
1	0	0	0	0	0	0	0	0	0	0	0
0	0	0	0	0	0	0	0	1	1	0	0
0	1	0	0	0	0	0	0	0	0	0	0
0	0	0	0	0	0	0	0	1	1	0	0
0	0	0	0	1	0	0	0	0	0	0	0
1	0	0	0	0	0	0	0	0	0	0	0
0	0	0	0	0	0	0	0	1	0	0	0
0	0	0	0	0	0	0	1	0	0	0	0
0	1	0	0	0	0	0	0	0	0	0	0
0	1	0	0	0	0	0	0	0	0	1	0
1	0	0	0	0	0	0	0	0	0	0	0
0	1	0	0	0	0	0	0	0	0	1	0
0	0	0	0	0	0	0	0	1	1	0	0
0	0	0	0	1	0	0	0	0	0	0	0
0	0	0	0	0	0	0	0	1	0	0	0
0	1	0	0	0	0	0	0	0	0	0	0
0	1	0	0	0	0	0	0	0	0	0	0
0	0	1	0	0	0	0	0	0	1	0	0
1	0	0	0	0	0	0	0	0	0	0	0
0	0	0	0	0	0	0	0	1	0	1	0
0	1	0	0	0	0	0	0	0	0	1	0
0	1	0	0	0	0	0	0	0	0	0	0
0	0	0	0	0	0	0	0	1	0	1	0
0	1	0	0	0	0	0	0	0	0	0	0
1	0	0	0	0	0	0	0	0	0	0	0
1	0	0	0	0	0	0	0	0	0	1	0
0	0	0	0	0	0	0	0	1	0	0	0
0	0	0	0	0	0	0	0	1	1	0	0
0	0	0	0	1	0	0	0	0	0	0	0
0	1	0	0	0	0	0	0	0	0	0	0
0	1	0	0	0	0	0	0	0	0	0	0
1	0	0	0	0	0	0	0	0	0	0	0
0	0	1	0	0	0	0	0	0	0	0	0
0	0	0	0	1	0	0	0	0	0	0	0
0	0	0	0	0	0	0	1	0	0	0	0
0	0	0	0	0	0	0	0	1	0	0	0
0	0	0	0	0	0	0	0	1	0	0	0
0	0	0	0	0	0	0	0	1	0	0	0
0	1	0	0	0	0	0	0	0	0	0	0
0	0	0	0	0	0	0	0	1	0	0	1
1	0	0	0	0	0	0	0	0	0	0	0
0	0	0	0	1	0	0	0	0	0	0	0
1	0	0	0	0	0	0	0	0	0	0	0
1	0	0	0	0	0	0	0	0	0	0	0
0	0	0	0	0	0	0	0	1	1	0	0
0	0	0	0	0	0	0	0	1	0	1	0
0	1	0	0	0	0	0	0	0	0	0	0
0	0	0	0	0	0	0	0	0	1	0	0
0	1	0	0	0	0	0	0	0	0	0	0
0	0	0	0	0	0	0	0	1	1	0	0
1	1	0	0	0	0	0	0	0	0	1	0
0	0	0	0	0	0	0	0	1	0	1	0
0	0	0	0	0	0	0	0	1	1	0	0
0	0	0	0	0	0	0	0	1	1	0	0
0	1	0	0	0	0	0	0	0	0	0	0
0	0	0	0	0	0	0	0	1	1	0	0
0	1	0	0	0	0	0	0	0	0	0	0
0	0	0	0	0	0	0	0	1	0	0	0
0	1	0	0	0	0	0	0	0	0	0	0
1	0	0	0	0	0	0	0	0	0	0	0
0	1	0	0	0	0	0	0	0	0	0	0
0	0	0	0	0	0	0	0	1	0	0	0
0	0	0	0	1	0	0	0	0	0	0	0
0	0	0	0	0	0	0	0	1	0	0	0
1	0	0	0	0	0	0	0	0	0	0	0
0	1	0	0	0	0	0	0	0	0	0	0
0	0	0	0	0	0	0	0	1	1	0	0
0	0	1	0	0	0	0	0	0	0	0	0
0	0	0	0	0	0	0	0	1	1	0	0
1	0	0	0	0	0	0	0	0	0	0	0
0	1	0	0	0	0	0	0	0	0	0	0
1	0	0	0	0	0	0	0	0	1	0	0
0	1	0	0	0	0	0	0	0	0	0	0
0	0	0	0	0	0	0	0	0	1	0	0
1	0	0	0	0	0	0	0	0	0	0	0
0	0	0	0	0	0	0	0	1	1	0	0
0	1	0	0	0	0	0	0	0	0	0	0
0	0	0	0	0	0	0	0	1	1	0	0
0	0	0	0	1	0	0	0	0	0	0	0
0	0	0	0	0	0	0	1	0	0	0	0
0	0	0	0	0	0	0	0	1	1	0	0
0	1	0	0	0	0	0	0	0	0	0	0
0	0	0	0	0	0	0	0	1	1	0	0
0	0	0	0	0	0	0	0	1	0	0	0
0	1	0	0	0	0	0	0	0	0	0	0
0	0	0	0	0	0	0	0	1	0	0	0
0	0	1	0	0	0	0	0	0	0	0	0
0	0	0	0	0	0	0	0	1	0	1	0
0	0	1	0	0	0	0	0	0	0	0	0
0	0	0	0	0	0	0	0	1	1	0	0
1	0	0	0	0	0	0	0	0	0	0	0
0	1	0	0	0	0	0	0	0	0	0	0
0	1	0	0	0	0	0	0	0	0	0	0
0	0	0	0	1	0	0	0	0	0	0	0
0	0	1	0	0	0	0	0	0	0	0	0
1	0	0	0	0	0	0	0	0	0	0	0
0	0	0	0	0	0	0	0	1	0	0	0
1	0	0	0	0	0	0	0	0	1	0	0
1	0	0	0	0	0	0	0	0	0	0	0
0	0	0	0	1	0	0	0	0	1	0	0
1	1	0	0	0	0	0	0	0	0	0	0
0	1	0	0	0	0	0	0	0	0	0	0
0	1	0	0	0	0	0	0	0	0	0	0
0	0	0	0	0	0	0	0	1	0	0	0
0	1	0	0	0	0	0	0	0	0	0	0
0	1	0	0	0	0	0	0	0	0	0	0
0	0	0	0	0	0	0	0	1	0	0	0
0	0	0	0	0	0	0	0	1	0	0	0
0	0	0	0	0	0	0	0	1	0	1	0
0	0	0	0	1	0	0	0	0	0	0	0
0	0	0	0	0	0	0	0	1	1	0	0
0	1	0	0	0	0	0	0	0	0	0	0
0	0	0	0	0	0	0	0	0	0	0	0
0	1	0	0	0	0	0	0	0	0	0	0
0	0	1	0	0	0	0	0	0	0	0	0
0	0	0	0	0	0	0	0	1	0	0	0
1	0	0	0	0	0	0	0	0	0	0	0
0	0	0	0	0	0	0	0	1	1	0	0
0	1	0	0	0	0	0	0	0	0	0	0
0	1	0	0	0	0	0	0	0	0	0	0
0	1	0	0	0	0	0	0	0	0	0	0
0	1	0	0	0	0	0	0	0	0	0	0
0	0	0	0	1	0	0	0	0	0	0	0
0	1	0	0	0	0	0	0	0	0	0	0
0	1	0	0	0	0	0	0	0	0	0	0
0	1	0	0	0	0	0	0	0	0	0	0
0	1	0	0	0	0	0	0	0	0	0	0
1	0	0	0	0	0	0	0	0	0	0	0
0	0	0	0	1	0	0	0	0	0	1	0
1	0	0	0	0	0	0	0	0	1	0	0
0	1	0	0	0	0	0	0	0	0	0	0
0	0	0	0	1	0	0	0	0	0	0	0
0	0	0	0	0	0	0	0	1	0	0	1
0	0	0	0	0	0	0	0	1	0	0	0
0	1	0	0	0	0	0	0	0	0	0	0
0	1	0	0	0	0	0	0	0	0	1	0
0	0	0	0	1	0	0	0	0	0	0	0
0	1	0	0	0	0	0	0	0	0	0	0
0	0	0	0	0	0	0	0	1	1	0	0
0	0	0	0	0	0	0	0	1	0	0	0
0	0	0	0	1	0	0	0	0	0	0	0
0	1	0	0	0	0	0	0	0	0	0	0
0	1	0	0	0	0	0	0	0	0	0	0
0	0	0	0	0	0	0	0	1	0	0	1
0	0	1	0	0	0	0	0	0	0	0	0
0	0	0	0	0	0	1	0	0	1	0	0
0	0	0	0	0	0	0	0	1	0	1	0
0	0	0	0	1	0	0	0	0	0	0	0
0	1	0	0	0	0	0	0	0	0	0	0
0	1	0	0	0	0	0	0	0	0	0	0
1	1	0	0	0	0	0	0	0	0	1	0
0	0	0	0	0	0	0	0	1	0	0	0
0	0	1	0	0	0	0	0	0	0	0	0
0	0	0	0	0	0	0	0	1	0	0	0
0	1	0	0	0	0	0	0	0	0	0	0
0	0	0	1	0	0	0	0	0	0	1	0
0	1	0	0	0	0	0	0	0	0	0	0
0	0	0	0	0	0	0	0	1	0	1	0
0	0	0	0	0	0	0	0	1	1	0	0
1	0	0	0	0	0	0	0	0	0	1	0
0	0	0	0	0	0	0	0	1	0	0	0
0	0	0	0	0	0	0	0	0	1	0	0
0	0	0	0	1	0	0	0	0	0	0	0
0	0	0	0	0	0	0	0	1	1	0	0
0	0	0	0	0	0	0	0	1	0	0	0
1	0	0	0	0	0	0	0	0	0	0	0
0	0	1	0	0	0	0	0	0	0	1	0
0	0	0	0	0	0	0	0	1	1	0	0
0	1	0	0	0	0	0	0	0	0	0	0
1	0	0	0	0	0	0	0	0	0	0	0
0	0	0	0	1	0	0	0	0	0	0	0
0	0	0	0	0	0	0	0	1	1	0	0
0	0	0	0	0	0	0	0	1	0	0	0
0	1	0	0	0	0	0	0	0	0	0	0
0	1	0	0	0	0	0	0	0	0	0	0
0	0	0	0	1	0	0	0	0	0	0	0
0	0	0	0	0	0	0	0	1	1	0	0
0	0	1	0	0	0	0	0	0	0	0	0
0	1	0	0	0	0	0	0	0	0	0	0
0	1	0	0	0	0	0	0	0	0	0	0
0	1	0	0	0	0	0	0	0	0	0	0
0	1	0	0	0	0	0	0	0	0	0	0
0	1	0	0	0	0	0	0	0	0	0	0
0	0	0	0	1	0	0	0	0	0	0	0
0	0	0	0	0	0	0	0	1	1	0	0
0	0	0	0	0	0	0	0	1	1	0	0
0	0	0	0	1	0	0	0	0	0	0	0
1	0	0	0	0	0	0	0	0	1	0	0
0	1	0	0	0	0	0	0	0	0	0	0
0	1	0	0	0	0	0	0	0	0	0	0
0	0	0	0	0	0	0	0	1	1	0	0
0	1	0	0	0	0	0	0	0	0	0	0
1	0	0	0	0	0	0	0	0	0	0	0
0	0	1	0	0	0	0	0	0	0	1	0
0	1	0	0	0	0	0	0	0	0	0	0
0	1	0	0	0	0	0	0	0	0	1	0
0	0	0	0	0	0	0	0	1	0	1	0
0	0	0	0	1	0	0	0	0	0	0	0
0	0	0	0	0	0	0	0	1	0	0	1
1	0	0	0	0	0	0	0	0	0	0	0
0	1	0	0	0	0	0	0	0	0	1	0
0	1	0	0	0	0	0	0	0	0	1	0
1	0	0	0	0	0	0	0	0	0	0	0
0	1	0	0	0	0	0	0	0	0	0	0
0	1	0	0	0	0	0	0	0	0	0	0
0	0	0	0	0	0	0	0	1	1	0	0
0	1	0	0	0	0	0	0	0	0	0	0
0	1	0	0	0	0	0	0	0	0	0	0
0	1	0	0	0	0	0	0	0	0	1	0
0	1	0	0	0	0	0	0	0	0	0	0
0	1	0	0	0	0	0	0	0	0	0	0
0	0	0	0	0	1	0	0	0	0	0	0
0	0	0	0	0	0	0	0	1	0	0	1
1	0	0	0	0	0	0	0	0	0	0	0
0	0	0	0	0	0	0	0	1	0	0	0
0	0	0	0	0	0	0	0	1	0	0	0
1	0	0	0	0	0	0	0	0	0	0	0
0	0	0	0	0	0	0	0	1	0	0	0
0	0	0	0	0	0	0	0	1	1	0	0
0	0	0	0	0	0	0	0	1	1	0	0
0	1	0	0	0	0	0	0	0	0	0	0
0	1	0	0	0	0	0	0	0	0	0	0
0	1	0	0	0	0	0	0	0	0	0	0
0	1	0	0	0	0	0	0	0	0	0	0
0	0	0	0	1	0	0	0	0	0	0	0
0	0	0	0	1	0	0	0	0	0	0	0
0	0	0	0	0	0	0	0	1	1	0	0
0	1	0	0	0	0	0	0	0	0	0	0
0	0	0	0	1	0	0	0	0	0	0	0
1	0	0	0	0	0	0	0	0	0	0	0
0	0	0	0	0	0	0	0	1	1	0	0
0	1	0	0	0	0	0	0	0	0	0	0
0	1	0	0	0	0	0	0	0	0	0	0
1	0	0	0	0	0	0	0	0	0	0	0
0	1	0	0	0	0	0	0	0	0	0	0
0	0	0	0	0	0	0	0	0	1	0	0
1	0	0	0	0	0	0	0	0	0	0	0
0	0	0	0	0	0	0	0	1	1	0	0
0	0	0	0	0	0	0	0	1	0	0	0
0	0	0	0	0	0	0	0	1	0	1	0
0	1	0	0	0	0	0	0	0	0	0	0
0	0	0	0	0	0	0	0	0	1	0	0
0	1	0	0	0	0	0	0	0	0	0	0
0	0	0	0	0	0	0	0	1	1	0	0
0	1	0	0	0	0	0	0	0	0	0	0
1	0	0	0	0	0	0	0	0	0	1	0
0	0	0	1	0	0	0	0	0	0	1	0
0	0	0	0	1	0	0	0	0	0	0	0
1	0	0	0	0	0	0	0	0	0	0	0
1	0	0	0	0	0	0	0	0	0	0	0
0	1	0	0	0	0	0	0	0	0	0	0
0	0	0	0	0	0	0	0	1	0	1	0
0	0	0	0	0	0	0	0	1	1	0	0
0	1	0	0	0	0	0	0	0	0	0	0
0	0	1	0	0	0	0	0	0	0	0	0
0	0	0	1	0	0	0	0	0	0	0	0
0	0	0	0	0	0	0	0	1	0	0	0
0	1	0	0	0	0	0	0	0	0	0	0
0	0	0	0	0	0	0	0	1	1	0	0
0	0	0	0	0	0	0	0	1	0	0	0
0	0	0	0	1	0	0	0	0	1	0	0
0	0	0	0	0	0	0	0	1	0	0	0
0	1	0	0	0	0	0	0	0	0	0	0
1	0	0	0	0	0	0	0	0	0	0	0
0	0	0	0	1	0	0	0	0	0	0	0
0	0	0	0	0	0	0	0	1	0	1	0
0	0	0	0	0	0	0	0	1	1	0	0
0	0	0	0	0	0	0	0	1	1	0	0
0	0	0	0	0	0	0	0	1	0	0	0
0	0	1	0	0	0	0	0	0	0	0	0
0	0	0	0	0	0	0	0	1	0	0	0
0	1	0	0	0	0	0	0	0	0	0	0
0	0	0	0	0	0	0	0	1	0	1	0
0	0	1	0	0	0	0	0	0	0	1	0
0	0	0	0	0	0	0	0	1	1	0	0
0	0	0	0	0	0	0	0	1	0	1	0
0	1	0	0	0	0	0	0	0	0	0	0
0	0	0	0	1	0	0	0	0	0	0	0
0	0	0	0	0	0	0	0	1	0	0	0
0	1	0	0	1	0	0	0	0	0	0	0
0	1	0	0	0	0	0	0	0	0	1	0
0	1	0	0	0	0	0	0	0	0	0	0
0	0	0	1	0	0	0	0	0	0	1	0
0	1	0	0	0	0	0	0	0	0	0	0
0	1	0	0	0	0	0	0	0	0	0	0
1	0	0	0	0	0	0	0	0	0	0	0
0	1	0	0	0	0	0	0	0	0	1	0
1	1	0	0	0	0	0	0	0	0	0	0
0	0	0	0	0	0	0	0	1	0	0	0
0	0	0	0	0	0	0	0	1	1	0	0
1	0	0	0	0	0	0	0	0	0	0	0
0	0	0	0	1	0	0	0	0	0	0	0
0	1	0	0	0	0	0	0	0	0	0	0
0	0	0	0	0	0	0	0	1	0	0	0
0	0	1	0	0	0	0	0	0	0	0	0
0	0	0	0	0	0	0	0	1	0	0	0
0	1	0	0	0	0	0	0	0	0	1	0
0	1	0	0	0	0	0	0	0	0	0	0
0	1	0	0	0	0	0	0	0	0	0	0
0	0	0	0	1	0	0	0	0	0	0	0
0	0	0	0	0	0	0	0	1	0	0	0
1	0	0	0	0	0	0	0	0	0	0	0
0	1	0	0	0	0	0	0	0	0	1	0
0	1	0	0	1	0	0	0	0	0	1	0
0	0	1	0	0	0	0	0	0	0	1	0
0	1	0	0	0	0	0	0	0	0	0	1
0	0	1	0	0	0	0	0	0	0	1	0
0	0	0	0	0	0	0	0	1	0	0	0
0	1	0	0	0	0	0	0	0	0	0	0
0	0	0	0	0	0	0	1	0	0	0	0
0	1	0	0	0	0	0	0	0	0	0	0
0	1	0	0	0	0	0	0	0	0	1	0
1	0	0	0	0	0	0	0	0	0	0	0
1	0	0	0	0	0	0	0	0	0	0	0
0	0	0	0	0	0	0	0	1	0	1	0
0	1	0	0	0	0	0	0	0	0	0	0
0	0	0	0	1	0	0	0	0	0	0	0
0	0	0	0	0	0	0	0	1	0	0	0
0	0	0	0	0	0	0	0	1	0	0	0
0	1	0	0	0	0	0	0	0	0	0	0
0	0	0	0	1	0	0	0	0	0	0	0
0	0	0	0	1	0	0	0	0	0	0	0
0	1	0	0	0	0	0	0	0	0	0	0
0	1	0	0	0	0	0	0	0	0	0	0
0	1	0	0	0	0	0	0	0	0	0	0
0	0	0	0	1	0	0	0	0	0	0	0
0	1	0	0	0	0	0	0	0	0	1	0
0	1	0	0	0	0	0	0	0	0	0	0
0	0	0	0	0	0	1	0	0	0	0	0
0	1	0	0	0	0	0	0	0	0	0	0
1	0	0	0	0	0	0	0	0	0	0	0
0	0	0	1	0	0	0	0	0	0	0	0
0	1	0	0	0	0	0	0	0	0	1	0
0	0	0	0	0	0	0	0	1	0	0	0
0	0	0	0	0	0	0	0	1	0	0	0
1	0	0	0	0	0	0	0	0	0	0	0
0	1	0	0	0	0	0	0	0	0	0	0
0	1	0	0	0	0	0	0	0	0	1	0
0	0	0	0	0	0	0	0	1	0	1	0
0	1	0	0	0	0	0	0	0	0	0	0
0	0	0	0	0	0	0	0	1	0	0	0
0	1	0	0	0	0	0	0	0	0	0	0
0	0	0	0	0	0	0	0	1	0	0	1
0	0	0	0	1	0	0	0	0	0	0	0
0	1	0	0	0	0	0	0	0	0	0	0
0	0	0	0	0	0	0	0	1	1	0	0
0	0	0	0	0	0	0	0	1	0	0	0
1	0	0	0	0	0	0	0	0	0	0	0
0	0	0	0	0	0	0	0	1	0	1	1
0	1	0	0	0	0	0	0	0	0	0	0
0	1	0	0	0	0	0	0	0	0	0	0
0	1	0	0	0	0	0	0	0	0	0	0
0	0	0	0	0	0	0	0	1	1	0	0
0	1	0	0	0	0	0	0	0	0	0	0
0	0	0	0	0	0	1	0	0	0	0	0
1	0	0	0	0	0	0	0	0	0	0	0
0	0	0	0	0	0	0	0	1	0	0	0
0	0	0	0	0	0	0	0	1	0	0	0
1	0	0	0	0	0	0	0	0	0	0	0
0	0	0	0	0	0	0	0	1	1	0	0
0	0	0	0	0	0	0	0	1	0	0	0
0	1	0	0	0	0	0	0	0	0	0	0
0	1	0	0	0	0	0	0	0	0	0	0
1	1	0	0	0	0	0	0	0	0	1	0
0	1	0	0	0	0	0	0	0	0	0	0
0	1	0	0	0	0	0	0	0	0	0	0
0	0	0	0	0	0	0	0	1	0	0	0
0	1	0	0	0	0	0	0	0	0	0	0
1	0	0	0	0	0	0	0	0	0	1	0
0	1	0	0	0	0	0	0	0	0	0	1
1	0	0	0	0	0	0	0	0	0	0	0
0	0	0	0	0	0	0	0	1	1	0	0
0	1	0	0	0	0	0	0	0	0	0	0
0	1	0	0	0	0	0	0	0	0	0	0
0	0	0	1	0	0	0	0	0	0	0	0
0	0	0	0	0	1	0	0	0	0	1	0
1	1	0	0	0	0	0	0	0	0	1	0
0	1	0	0	0	0	0	0	0	0	0	0
0	0	0	0	0	0	0	0	1	0	0	0
0	0	0	0	0	0	0	0	1	0	0	0
0	1	0	0	0	0	0	0	0	0	0	0
0	1	0	0	0	0	0	0	0	0	0	0
0	1	0	0	0	0	0	0	0	0	0	0
0	0	1	0	0	0	0	0	0	0	0	0
0	0	0	0	0	0	0	0	1	1	0	0
0	0	0	0	0	0	0	0	1	0	0	0
1	0	0	0	0	0	0	0	0	0	0	0
0	0	0	0	0	0	0	0	1	1	0	0
1	0	0	0	0	0	0	0	0	0	0	0
0	1	0	0	0	0	0	0	0	0	0	0
0	0	0	0	0	0	0	0	1	0	0	0
0	1	0	0	0	0	0	0	0	0	0	0
0	0	0	0	0	0	0	0	1	0	0	0
1	0	0	0	0	0	0	0	0	0	0	0
0	0	0	0	0	0	0	0	1	1	0	0
0	1	0	0	0	0	0	0	0	0	0	0
0	0	0	0	1	0	0	0	0	0	0	0
0	0	0	0	1	0	0	0	0	0	0	0
0	1	0	0	0	0	0	0	0	0	0	0
0	1	0	0	0	0	0	0	0	0	0	0
0	0	0	0	0	0	0	0	1	0	1	0
0	0	0	0	0	0	0	0	1	0	0	0
0	0	0	0	0	0	0	0	1	1	0	0
0	0	0	0	0	0	0	0	0	0	0	0
0	0	0	0	0	0	0	0	1	0	0	0
0	0	0	0	0	0	0	0	1	0	1	0
0	0	0	0	0	0	0	0	1	0	0	0
1	0	0	0	0	0	0	0	0	0	0	0
0	0	0	0	0	0	0	0	1	1	0	0
0	1	0	0	0	0	0	0	0	0	0	0
1	0	0	0	0	0	0	0	0	0	0	0
0	0	1	0	0	0	0	0	0	0	0	0
0	0	0	0	0	0	0	0	1	1	0	0
0	1	0	0	0	0	0	0	0	0	0	0
0	0	0	0	0	0	1	0	0	1	0	0
0	1	0	0	0	0	0	0	0	0	0	0
0	0	0	0	0	0	0	0	1	1	0	0
1	0	0	0	0	0	0	0	0	0	0	0
0	1	0	0	0	0	0	0	0	0	0	0
0	0	0	0	0	0	0	1	0	0	0	0
0	1	0	0	0	0	0	0	0	0	0	0
0	1	0	0	0	0	0	0	0	0	0	0
0	1	0	0	0	0	0	0	0	0	0	0
1	0	0	0	0	0	0	0	0	0	0	0
0	0	0	0	0	0	0	0	1	0	0	0
0	1	0	0	0	0	0	0	0	0	0	0
0	0	1	0	0	0	0	0	0	1	0	0
0	0	0	0	0	0	0	1	0	0	0	0
0	0	0	0	0	0	0	0	1	0	0	0
0	1	0	0	0	0	0	0	0	0	0	0
0	0	0	0	0	0	0	1	0	0	1	0
0	0	0	0	1	0	0	0	0	0	0	0
1	0	0	0	0	0	0	0	0	0	0	0
1	0	0	0	0	0	0	0	0	0	0	0
1	0	0	0	0	0	0	0	0	1	0	0
0	1	0	0	0	0	0	0	0	0	0	0
0	0	0	0	0	0	0	0	1	0	0	0
1	0	0	0	0	0	0	0	0	0	0	0
0	0	0	0	0	0	0	0	1	1	0	0
1	0	0	0	0	0	0	0	0	0	0	0
0	0	0	0	0	0	0	1	0	0	1	0
0	0	0	0	1	0	0	0	0	0	0	0
0	1	0	0	0	0	0	0	0	0	0	0
0	1	0	0	0	0	0	0	0	0	0	0
0	0	0	0	1	0	0	0	0	0	0	0
0	0	1	0	0	0	0	0	0	0	0	0
0	1	0	0	0	0	0	0	0	0	0	0
0	1	0	0	0	0	0	0	0	0	0	0
0	0	0	0	0	0	0	0	1	0	0	0
0	1	0	0	0	0	0	0	0	0	0	0
0	1	0	0	0	0	0	0	0	0	0	0
0	0	1	0	0	0	0	0	0	0	0	0
0	0	0	0	0	0	0	0	1	0	0	0
0	1	0	0	0	0	0	0	0	0	0	0
0	1	0	0	0	0	0	0	0	0	0	0
1	0	0	0	0	0	0	0	0	0	0	0
0	1	0	0	0	0	0	0	0	0	0	0
0	1	0	0	0	0	0	0	0	0	1	0
0	0	0	0	0	0	0	0	1	0	0	0
0	1	0	0	0	0	0	0	0	0	0	0
0	0	0	0	1	0	0	0	0	0	0	0
0	0	0	0	0	0	0	0	1	1	0	0
0	0	0	0	0	0	0	0	1	1	0	0
0	0	0	0	0	0	0	0	1	0	0	0
1	0	0	0	0	0	0	0	0	0	0	0
0	1	0	0	0	0	0	0	0	0	0	0
0	0	0	0	0	0	0	0	1	1	0	1
1	0	0	0	0	0	0	0	0	0	0	0
0	1	0	0	0	0	0	0	0	0	0	0
1	1	0	0	0	0	0	0	0	0	1	0
0	0	0	0	0	0	0	0	1	1	0	0
0	1	0	0	0	0	0	0	0	0	0	0
0	1	0	0	0	0	0	0	0	0	0	0
0	0	0	0	0	0	0	0	1	1	0	0
0	0	0	0	0	0	0	0	1	1	0	0
0	1	0	0	0	0	0	0	0	0	0	0
0	0	0	0	0	0	0	0	1	1	0	0
0	0	0	0	0	0	0	0	1	0	1	0
0	1	0	0	0	0	0	0	0	0	0	0
0	1	0	0	0	0	0	0	0	0	0	0
0	1	0	0	0	0	0	0	0	0	0	0
1	0	0	0	0	0	0	0	0	0	0	0
0	0	1	0	0	0	0	0	0	0	0	0
0	1	0	0	0	0	0	0	0	0	1	0
0	1	0	0	0	0	0	0	0	0	0	0
0	0	0	0	1	0	0	0	0	0	0	0
1	0	0	0	0	0	0	0	0	0	0	0
0	0	0	0	1	0	0	0	0	0	0	0
0	0	0	0	0	0	0	0	1	1	0	0
0	0	0	0	0	0	0	0	1	1	0	0
0	0	0	0	0	0	1	0	0	0	0	0
0	0	0	0	0	0	0	0	1	1	0	0
0	1	0	0	0	0	0	0	0	0	0	0
0	0	0	0	1	0	0	0	0	0	0	0
1	0	0	0	0	0	0	0	0	0	0	0
1	1	0	0	0	0	0	0	0	0	1	0
0	0	0	0	0	0	0	0	1	0	1	0
0	0	0	0	0	0	0	0	1	1	0	0
0	1	0	0	0	0	0	0	0	0	0	0
0	1	0	0	0	0	0	0	0	0	0	0
0	1	0	0	0	0	0	0	0	0	0	0
1	0	0	0	0	0	0	0	0	0	0	0
0	1	0	0	0	0	0	0	0	0	0	0
0	0	0	0	0	0	0	0	1	0	1	0
0	0	0	0	0	0	0	0	1	1	0	0
0	0	0	0	0	0	0	0	1	1	0	0
1	0	0	0	0	0	0	0	0	0	0	0
1	1	0	0	0	0	0	0	0	0	1	0
0	0	0	0	1	0	0	0	0	0	0	0
0	0	0	0	0	0	0	0	1	1	0	0
0	0	0	0	1	0	0	0	0	0	0	0
0	0	1	0	0	0	0	0	0	0	0	0
0	1	0	0	0	0	0	0	0	0	0	0
0	1	0	0	0	0	0	0	0	0	0	0
1	0	0	0	0	0	0	0	0	0	0	0
1	0	0	0	0	0	0	0	0	0	0	0
0	0	0	0	0	0	0	0	1	0	1	0
0	0	0	0	0	1	0	0	0	0	0	0
0	0	0	0	0	0	0	0	1	1	0	0
1	0	0	0	0	0	0	0	0	0	0	0
0	0	0	0	1	0	0	0	0	0	0	0
0	1	0	0	0	0	0	0	0	0	0	0
0	1	0	0	0	0	0	0	0	0	1	0
0	1	0	0	0	0	0	0	0	0	0	0
0	0	0	0	0	1	0	0	0	0	0	0
0	0	0	0	0	0	0	0	1	1	0	0
0	1	0	0	0	0	0	0	0	0	0	0
0	0	0	0	0	0	0	0	1	1	0	0
1	0	0	0	0	0	0	0	0	0	0	0
0	1	0	0	0	0	0	0	0	0	0	0
0	1	0	0	0	0	0	0	0	0	0	0
0	0	0	0	0	0	0	0	1	1	0	0
0	0	0	0	0	0	0	0	1	1	0	0
0	0	0	0	0	0	0	0	1	0	0	0
0	0	0	0	0	0	0	0	1	1	0	0
0	0	0	0	1	0	0	0	0	0	0	0
1	0	0	0	0	0	0	0	0	0	0	0
0	0	0	0	0	0	0	0	0	1	0	0
0	1	0	0	0	0	0	0	0	0	0	0
0	1	0	0	0	0	0	0	0	0	0	0
0	0	0	0	1	0	0	0	0	0	0	0
0	1	0	0	0	0	0	0	0	0	1	0
0	0	0	0	0	0	0	0	1	1	0	0
0	0	0	0	0	0	0	0	1	0	0	0
0	0	0	0	0	0	0	0	1	0	0	0
0	0	0	0	0	0	0	0	1	0	1	0
0	1	0	0	0	0	0	0	0	0	0	0
0	1	0	0	0	0	0	0	0	0	0	0
0	1	0	0	0	0	0	0	0	1	0	0
0	1	0	0	0	0	0	0	0	0	0	0
0	0	0	0	0	0	0	0	1	1	0	0
0	0	0	0	1	0	0	0	0	0	0	0
0	1	0	0	0	0	0	0	0	0	0	0
0	0	0	0	0	0	0	0	1	1	0	0
0	0	0	0	1	0	0	0	0	0	0	0
0	0	0	0	1	0	0	0	0	0	0	0
0	0	0	0	0	0	0	0	1	0	0	0
0	1	0	0	0	0	0	0	0	0	0	0
0	1	0	0	0	0	0	0	0	0	0	0
0	0	0	0	0	0	0	0	1	1	0	0
0	1	0	0	0	0	0	0	0	0	0	0
0	0	0	0	0	0	0	0	1	1	0	0
0	0	0	0	0	0	0	0	1	1	0	0
1	0	0	0	0	0	0	0	0	0	0	0
0	0	0	0	0	0	0	0	1	0	0	0
1	0	0	0	0	0	0	0	0	1	0	0
0	1	0	0	0	0	0	0	0	0	1	0
0	0	0	0	0	0	0	0	1	0	0	0
0	1	0	0	0	0	0	0	0	0	0	0
0	1	0	0	0	0	0	0	0	0	0	0
0	0	1	0	0	0	0	0	0	0	0	0
0	1	0	0	0	0	0	0	0	0	0	0
0	0	0	1	0	0	0	0	0	0	0	0
0	0	0	0	0	0	0	0	1	1	0	0
0	0	0	0	0	0	0	0	1	1	0	0
0	1	0	0	0	0	0	0	0	0	0	0
1	0	0	0	0	0	0	0	0	0	0	0
1	0	0	0	0	0	0	0	0	0	0	0
0	0	0	0	0	0	0	0	1	1	0	0
0	1	0	0	0	0	0	0	0	0	0	0
0	0	0	0	0	0	0	0	1	1	0	0
0	1	0	0	0	0	0	0	0	0	1	0
0	1	0	0	0	0	0	0	0	0	0	0
0	0	0	0	0	0	0	0	1	1	0	0
1	0	0	0	0	0	0	0	0	0	1	0
0	0	0	0	0	0	0	0	1	0	0	0
0	1	0	0	0	0	0	0	0	0	0	0
0	0	0	0	0	0	0	0	1	0	0	0
0	1	0	0	0	0	0	0	0	0	0	0
0	1	0	0	0	0	0	0	0	0	0	0
1	0	0	0	0	0	0	0	0	0	0	0
1	0	0	0	0	0	0	0	0	1	0	0
0	0	0	0	1	0	0	0	0	0	0	0
0	0	0	0	0	0	0	0	1	0	0	0
0	1	0	0	0	0	0	0	0	0	0	0
0	0	0	0	0	0	0	0	1	0	0	0
0	1	0	0	0	0	0	0	0	0	0	0
1	0	0	0	0	0	0	0	0	0	0	0
0	1	0	0	0	0	0	0	0	0	0	0
0	0	0	0	1	0	0	0	0	0	1	0
1	0	0	0	0	0	0	0	0	0	0	0
0	1	0	0	0	0	0	0	0	0	1	0
0	1	0	0	0	0	0	0	0	0	0	0
0	1	0	0	0	0	0	0	0	0	0	0
0	0	1	0	0	0	0	0	0	0	0	0
1	0	0	0	0	0	0	0	0	0	0	0
0	0	0	0	0	0	0	0	1	1	0	0
1	0	0	0	0	0	0	0	0	0	0	0
0	1	0	0	0	0	0	0	0	0	0	0
0	0	0	0	0	0	0	0	1	0	1	0
1	0	0	0	0	0	0	0	0	0	0	0
0	0	0	0	0	0	0	0	1	0	0	0
1	1	0	0	0	0	0	0	0	0	1	0
0	0	0	0	0	0	0	0	1	0	0	0
0	0	0	0	1	0	0	0	0	0	0	0
0	1	0	0	0	0	0	0	0	0	0	0
0	0	0	0	0	0	0	0	1	0	0	0
1	0	0	0	0	0	0	0	0	0	0	0
1	0	0	0	0	0	0	0	0	0	0	0
0	0	0	0	0	0	0	0	1	1	0	0
1	0	0	0	0	0	0	0	0	0	0	0
0	1	0	0	0	0	0	0	0	0	1	0
0	0	0	0	0	0	0	0	1	0	0	0
0	1	0	0	0	0	0	0	0	0	0	0
0	0	0	0	0	0	0	0	0	1	0	0
0	0	0	0	0	0	0	0	1	0	0	0
0	1	0	0	0	0	0	0	0	0	0	0
0	0	1	0	0	0	0	0	0	0	0	0
0	0	0	0	1	0	0	0	0	0	0	0
1	0	0	0	0	0	0	0	0	0	0	0
0	1	0	0	0	0	0	0	0	0	0	0
0	0	0	0	1	0	0	0	0	0	0	0
0	1	0	0	0	0	0	0	0	0	0	0
0	0	0	0	0	0	0	0	1	0	0	0
0	0	0	0	0	0	0	0	1	0	0	0
1	0	0	0	0	0	0	0	0	0	0	0
0	1	0	0	0	0	0	0	0	0	0	0
0	1	0	0	0	0	0	0	0	0	0	0
0	0	1	0	0	0	0	0	0	0	1	0
0	0	0	0	0	0	0	0	1	0	0	0
1	0	0	0	0	0	0	0	0	1	0	0
0	1	0	0	0	0	0	0	0	0	0	0
0	1	0	0	0	0	0	0	0	0	0	0
0	1	0	0	0	0	0	0	0	0	1	0
0	1	0	0	0	0	0	0	0	0	1	0
0	1	0	0	0	0	0	0	0	0	0	0
0	1	0	0	0	0	0	0	0	0	0	0
0	0	0	0	0	0	0	0	1	1	0	0
0	1	0	0	0	0	0	0	0	0	0	0
0	0	0	0	0	0	0	0	1	1	0	0
0	1	0	0	0	0	0	0	0	0	0	0
0	1	0	0	0	0	0	0	0	0	0	0
0	1	0	0	0	0	0	0	0	0	0	0
0	1	0	0	0	0	0	0	0	0	0	0
0	1	0	0	0	0	0	0	0	0	0	0
0	1	0	0	0	0	0	0	0	0	0	0
0	0	0	0	1	0	0	0	0	0	0	0
0	1	0	0	0	0	0	0	0	0	0	0
1	0	0	0	0	0	0	0	0	0	0	0
0	0	0	0	0	0	0	0	1	1	0	0
0	0	0	0	1	0	0	0	0	0	1	0
1	0	0	0	0	0	0	0	0	0	0	0
0	0	0	0	0	0	0	0	1	1	0	0
0	1	0	0	0	0	0	0	0	0	0	0
0	1	0	0	0	0	0	0	0	0	0	0
0	0	0	0	0	0	0	0	1	1	0	0
0	0	0	0	0	0	0	0	1	1	0	0
0	1	0	0	0	0	0	0	0	0	0	0
1	0	0	0	0	0	0	0	0	0	0	0
0	1	0	0	0	0	0	0	0	0	0	0
1	0	0	0	0	0	0	0	0	0	0	0
0	0	0	0	0	0	0	0	1	0	1	0
0	1	0	0	0	0	0	0	0	0	1	0
0	1	0	0	0	0	0	0	0	0	0	0
0	1	0	0	0	0	0	0	0	0	0	0
1	0	0	0	0	0	0	0	0	0	0	0
0	1	0	0	0	0	0	0	0	0	0	0
0	0	0	0	0	0	0	0	1	1	0	0
0	0	0	0	0	0	0	0	1	1	0	0
0	0	1	0	0	0	0	0	0	0	0	0
0	1	0	0	0	0	0	0	0	0	0	0
0	0	0	1	0	0	0	0	0	0	1	0
0	0	0	0	0	0	0	0	1	1	0	0
0	0	0	0	0	0	0	0	1	0	0	0
1	0	0	0	0	0	0	0	0	0	0	0
1	0	0	0	0	0	0	0	0	0	1	0
0	0	0	0	0	0	0	0	1	0	0	0
0	0	1	0	0	0	0	0	0	0	0	0
0	0	0	0	0	0	0	0	1	1	0	0
0	0	0	0	0	0	0	0	1	1	0	0
0	0	1	0	0	0	0	0	0	0	1	0
0	0	0	0	0	0	0	0	1	0	1	0
0	1	0	0	0	0	0	0	0	0	0	0
0	1	0	0	0	0	0	0	0	0	0	0
1	1	0	0	0	0	0	0	0	0	1	0
0	1	0	0	0	0	0	0	0	0	0	0
0	0	0	0	0	0	0	0	1	1	0	0
0	0	0	0	1	0	0	0	0	0	0	0
0	0	0	0	0	0	0	0	1	1	0	0
0	0	1	0	0	0	0	0	0	0	0	0
0	0	0	0	0	0	0	0	1	1	0	0
0	0	0	0	0	0	0	0	1	1	0	0
0	0	0	0	0	0	0	0	1	1	0	1
0	0	0	1	0	0	0	0	0	0	1	0
0	1	0	0	0	0	0	0	0	0	0	0
0	0	0	0	0	1	0	0	0	0	0	0
0	1	0	0	0	0	0	0	0	0	0	0
0	0	0	0	0	0	0	0	1	1	0	0
0	1	0	0	0	0	0	0	0	0	0	0
1	0	0	0	0	0	0	0	0	0	0	0
0	0	0	0	1	0	0	0	0	0	0	0
0	1	0	0	0	0	0	0	0	0	0	0
0	1	0	0	0	0	0	0	0	0	0	0
0	1	0	0	0	0	0	0	0	0	1	0
0	0	0	0	0	0	0	0	1	1	0	0
0	1	0	0	0	0	0	0	0	0	0	0
0	0	0	0	0	0	0	0	1	1	0	0
0	0	0	0	1	0	0	0	0	0	0	0
0	1	0	0	0	0	0	0	0	0	0	0
0	0	0	0	0	0	0	0	1	1	0	0
1	1	0	0	0	0	0	0	0	0	1	0
0	0	0	0	0	0	0	0	1	1	0	0
1	0	0	0	0	0	0	0	0	0	0	0
0	1	0	0	0	0	0	0	0	0	0	0
0	0	0	0	0	0	0	0	1	0	0	0
0	0	0	0	0	0	0	0	1	0	0	0
0	0	0	0	0	0	0	0	1	1	0	0
0	1	0	0	0	0	0	0	0	0	0	0
0	0	1	0	0	0	0	0	0	0	0	0
0	0	0	0	0	0	0	0	1	1	0	0
0	1	0	0	0	0	0	0	0	0	0	0
0	1	0	0	0	0	0	0	0	0	0	0
0	0	0	0	1	0	0	0	0	0	0	0
0	1	0	0	0	0	0	0	0	0	0	0
0	1	0	0	0	0	0	0	0	0	0	0
0	1	0	0	0	0	0	0	0	0	0	0
0	0	0	0	0	0	0	0	1	1	0	0
0	0	0	0	0	0	0	0	1	0	0	0
0	0	0	0	0	0	0	0	1	1	0	0
0	0	0	0	1	0	0	0	0	0	0	0
0	1	0	0	0	0	0	0	0	0	0	0
0	0	0	0	1	0	0	0	0	0	0	0
0	1	0	0	0	0	0	0	0	0	0	0
0	0	0	0	0	0	0	0	1	1	0	0
0	1	0	0	0	0	0	0	0	0	0	0
0	0	0	0	0	0	0	0	1	0	1	0
0	0	0	0	0	0	1	0	0	0	0	0
1	0	0	0	0	0	0	0	0	0	0	0
0	1	0	0	0	0	0	0	0	0	0	0
0	0	1	0	0	0	0	0	0	0	1	0
0	1	0	0	0	0	0	0	0	0	0	0
1	0	0	0	0	0	0	0	0	0	0	0
0	0	1	0	0	0	0	0	0	0	1	0
0	0	0	0	0	0	0	0	1	1	0	0
0	0	0	0	1	0	0	0	0	0	0	0
0	1	0	0	0	0	0	0	0	0	0	0
0	0	0	0	1	0	0	0	0	0	0	0
0	0	0	0	0	0	0	0	1	1	0	0
0	1	0	0	0	0	0	0	0	0	0	0
0	1	0	0	0	0	0	0	0	0	0	0
0	0	0	0	0	0	0	0	1	1	0	0
0	1	0	0	0	0	0	0	0	0	0	0
1	0	0	0	0	0	0	0	0	0	0	0
1	0	0	0	0	0	0	0	0	0	0	0
0	0	0	0	0	0	0	0	1	1	0	0
0	0	0	0	0	0	0	0	1	0	0	0
1	0	0	0	0	0	0	0	0	1	0	0
0	0	0	0	0	0	0	0	1	1	0	0
0	1	0	0	0	0	0	0	0	0	0	0
0	0	0	0	0	0	0	0	1	0	0	0
0	0	0	0	0	0	0	0	1	0	0	0
0	1	0	0	0	0	0	0	0	0	0	0
0	1	0	0	0	0	0	0	0	0	0	1
0	1	0	0	0	0	0	0	0	0	0	0
0	1	0	0	0	0	0	0	0	0	0	0
0	0	0	0	0	0	0	0	1	0	0	0
0	0	0	0	0	0	0	0	1	0	1	0
0	1	0	0	0	0	0	0	0	0	0	0
1	0	0	0	0	0	0	0	0	0	0	0
0	0	0	0	1	0	0	0	0	0	0	0
0	0	0	0	0	0	0	0	1	0	0	0
1	0	0	0	0	0	0	0	0	1	0	0
0	0	0	0	0	0	0	0	1	1	0	0
0	0	1	0	0	0	0	0	0	0	1	0
0	1	0	0	0	0	0	0	0	0	0	0
0	1	0	0	0	0	0	0	0	0	0	0
0	0	0	0	0	0	0	0	1	1	0	0
0	1	0	0	0	0	0	0	0	0	0	0
0	0	0	0	0	0	0	0	1	0	0	0
0	1	0	0	0	0	0	0	0	0	1	0
0	1	0	0	0	0	0	0	0	0	0	0
0	0	0	0	1	0	0	0	0	0	0	0
1	0	0	0	0	0	0	0	0	0	0	0
0	0	0	0	0	0	0	0	1	1	0	0
0	1	0	0	0	0	0	0	0	0	0	0
0	0	0	0	0	0	0	0	1	0	0	0
0	0	1	0	0	0	0	0	0	0	1	0
0	0	0	0	0	0	0	0	1	0	0	0
1	0	0	0	0	0	0	0	0	0	0	0
0	0	0	0	0	0	0	0	1	1	0	0
0	0	0	0	0	0	0	0	1	1	0	0
0	1	0	0	0	0	0	0	0	0	0	0
0	0	0	0	1	0	0	0	0	0	0	0
1	0	0	0	0	0	0	0	0	0	0	0
0	1	0	0	0	0	0	0	0	0	0	0
0	0	0	0	0	0	0	0	1	0	0	0
0	0	0	0	0	0	0	0	1	1	0	0
0	1	0	0	0	0	0	0	0	0	0	0
0	1	0	0	0	0	0	0	0	0	0	0
1	0	0	0	0	0	0	0	0	0	1	0
0	0	0	0	0	1	0	1	0	0	0	0
0	1	0	0	0	0	0	0	0	0	0	0
0	1	0	0	0	0	0	0	0	0	0	0
0	0	0	0	0	0	0	0	1	1	0	0
1	0	0	0	0	0	0	0	0	0	0	0
1	0	0	0	0	0	0	0	0	0	0	0
0	1	0	0	0	0	0	0	0	0	0	0
0	1	0	0	0	0	0	0	0	0	0	0
0	0	0	0	0	0	0	0	1	0	0	0
0	0	0	0	0	0	0	0	1	0	0	0
1	0	0	0	0	0	0	0	0	0	1	0
0	0	0	0	0	0	0	0	1	0	1	0
0	1	0	0	0	0	0	0	0	0	0	0
0	0	0	0	0	0	0	0	1	1	0	0
0	0	1	0	0	0	0	0	0	0	1	0
0	0	0	0	0	0	0	0	1	0	0	0
0	0	1	0	0	0	0	0	0	0	0	0
0	0	0	0	0	0	0	0	1	1	0	0
0	1	0	0	0	0	0	0	0	0	0	0
0	0	0	0	1	0	0	0	0	0	0	0
0	0	0	0	0	0	0	0	1	0	0	0
0	0	0	0	0	0	0	0	1	0	0	0
0	1	0	0	0	0	0	0	0	0	0	0
1	0	0	0	0	0	0	0	0	0	1	0
0	1	0	0	0	0	0	0	0	0	0	0
0	1	0	0	0	0	0	0	0	0	0	0
0	0	0	0	0	0	0	0	1	0	1	0
0	0	0	0	1	0	0	0	0	0	0	0
1	0	0	0	0	0	0	0	0	0	1	0
1	0	0	0	0	0	0	0	0	0	0	0
1	0	0	0	0	0	0	0	0	0	1	0
1	0	0	0	0	0	0	0	0	1	0	0
0	0	0	0	0	0	0	0	1	0	0	0
0	0	1	0	0	0	0	0	0	0	1	0
0	1	0	0	0	0	0	0	0	0	0	0
0	1	0	0	0	0	0	0	0	0	0	0
1	0	0	0	0	0	0	0	0	0	0	0
0	0	0	0	0	0	0	0	1	0	0	0
1	0	0	0	0	0	0	0	0	0	0	0
0	0	0	0	1	0	0	0	0	0	0	0
1	0	0	0	0	0	0	0	0	0	0	0
0	1	0	0	0	0	0	0	0	0	0	0
0	0	0	0	0	0	0	0	1	0	0	0
0	0	0	0	0	0	0	0	1	0	0	0
0	0	0	0	0	0	0	0	1	0	0	0
0	0	0	0	1	0	0	0	0	0	0	0
1	0	0	0	0	0	0	0	0	0	0	0
0	0	0	0	0	0	0	0	1	0	1	0
0	0	0	0	0	0	0	0	1	1	0	0
1	0	0	0	0	0	0	0	0	0	0	0
0	0	0	0	0	0	0	0	1	0	1	0
0	0	0	0	0	0	0	0	1	1	0	0
0	1	0	0	0	0	0	0	0	0	1	0
0	1	0	0	0	0	0	0	0	0	1	0
0	1	0	0	0	0	0	0	0	0	0	0
0	1	0	0	0	0	0	0	0	0	0	0
0	1	0	0	0	0	0	0	0	0	0	0
0	0	0	0	0	0	0	1	0	1	0	0
1	0	0	0	0	0	0	0	0	0	0	0
0	1	0	0	0	0	0	0	0	0	0	0
0	0	0	0	0	0	0	0	1	0	0	1
0	0	0	0	0	0	0	0	1	1	0	0
0	0	0	0	0	0	0	0	1	1	0	0
1	0	0	0	0	0	0	0	0	0	0	0
0	0	0	0	0	0	0	0	1	0	0	0
0	1	0	0	0	0	0	0	0	0	0	0
0	0	0	0	1	0	0	0	0	0	0	0
0	0	0	0	0	0	0	0	1	0	0	0
0	1	0	0	0	0	0	0	0	0	0	0
0	1	0	0	0	0	0	0	0	0	0	0
0	1	0	0	0	0	0	0	0	0	0	0
0	0	0	0	0	0	1	0	0	0	1	0
0	0	0	0	0	0	0	0	1	1	0	0
0	0	0	0	1	0	0	0	0	0	0	0
0	0	0	0	0	0	0	0	1	1	0	0
0	0	0	0	1	0	0	0	0	0	0	0
0	0	0	0	0	0	0	0	1	1	0	0
0	1	0	0	0	0	0	0	0	0	0	0
0	1	0	0	0	0	0	0	0	0	1	0
0	0	0	0	1	0	0	0	0	0	0	0
0	0	0	0	0	0	0	0	1	0	0	0
0	1	0	0	0	0	0	0	0	0	0	0
1	0	0	0	0	0	0	0	0	0	0	0
0	0	1	0	0	0	0	0	0	0	0	0
0	0	0	0	0	0	0	0	1	0	0	0
0	0	0	0	1	0	0	0	0	0	0	0
0	1	0	0	0	0	0	0	0	0	0	0
0	0	0	0	1	0	0	0	0	0	0	0
0	0	0	0	0	0	0	0	1	0	0	1
1	1	0	0	0	0	0	0	0	0	0	0
0	1	0	0	0	0	0	0	0	0	0	0
0	0	0	0	0	0	0	0	1	1	0	0
0	1	0	0	0	0	0	0	0	0	0	0
0	1	0	0	0	0	0	0	0	0	0	0
0	0	0	0	0	0	0	0	1	0	1	0
0	0	0	0	0	0	0	0	1	1	0	0
0	0	0	0	1	0	0	0	0	0	0	0
1	0	0	0	0	0	0	0	0	0	1	0
0	0	1	0	0	0	0	0	0	0	0	0
0	1	0	0	0	0	0	0	0	0	0	0
0	0	1	0	0	0	0	0	0	0	0	0
0	1	0	0	0	0	0	0	0	0	0	0
0	0	0	0	0	0	0	0	1	0	0	0
0	0	0	0	1	0	0	0	0	0	0	0
1	0	0	0	0	0	0	0	0	0	0	0
0	0	0	0	1	0	0	0	0	0	0	0
0	1	0	0	0	0	0	0	0	0	0	0
0	0	0	0	0	0	0	0	1	0	0	0
0	0	1	0	0	0	0	0	0	0	0	0
0	0	1	0	0	0	0	0	0	0	0	0
0	1	0	0	0	0	0	0	0	0	0	0
0	0	1	0	0	0	0	0	0	0	0	0
0	1	0	0	0	0	0	0	0	0	0	0
0	0	1	0	0	0	0	0	0	1	0	0
0	0	0	0	0	0	0	0	1	0	0	0
0	1	0	0	0	0	0	0	0	0	0	0
0	1	0	0	0	0	0	0	0	0	1	0
0	0	1	0	0	0	0	0	0	0	0	0
0	0	1	0	0	0	0	0	0	0	0	0
1	0	0	0	0	0	0	0	0	0	0	0
0	0	0	0	0	0	0	0	1	0	0	0
0	1	0	0	0	0	0	0	0	0	0	0
0	1	0	0	0	0	0	0	0	0	0	0
0	1	0	0	0	0	0	0	0	0	0	0
0	0	0	0	0	0	0	0	1	1	0	0
0	0	0	0	0	0	0	0	1	0	1	0
0	0	0	0	0	0	0	0	1	1	0	0
0	1	0	0	0	0	0	0	0	0	1	0
0	0	0	0	0	0	0	0	1	0	0	1
0	0	0	0	0	0	0	0	1	0	0	0
0	1	0	0	0	0	0	0	0	0	1	0
0	0	1	0	0	0	0	0	0	0	0	0
0	0	0	0	0	0	0	0	1	1	0	0
0	0	0	0	0	0	0	0	1	1	0	0
0	0	0	0	0	0	0	0	1	1	0	0
0	1	0	0	0	0	0	0	0	0	0	0
0	0	0	0	0	1	0	0	0	0	0	0
1	0	0	0	0	0	0	0	0	0	0	0
0	1	0	0	0	0	0	0	0	0	0	0
0	1	0	0	0	0	0	0	0	0	0	0
1	0	0	0	0	0	0	0	0	0	0	0
0	0	0	0	0	0	0	0	1	1	0	0
0	1	0	0	0	0	0	0	0	0	0	0
0	0	0	0	1	0	0	0	0	0	0	0
0	0	0	0	1	0	0	0	0	0	0	0
0	1	0	0	0	0	0	0	0	0	0	0
0	1	0	0	0	0	0	0	0	0	0	0
1	0	0	0	0	0	0	0	0	0	0	0
0	1	0	0	0	0	0	0	0	0	0	0
0	1	0	0	0	0	0	0	0	0	0	0
1	0	0	0	0	0	0	0	0	0	0	0
0	0	0	0	0	0	0	0	1	0	1	0
0	1	0	0	0	0	0	0	0	0	0	0
1	0	0	0	0	0	0	0	0	0	0	0
0	0	0	0	0	0	0	1	0	0	0	0
1	0	0	0	0	0	0	0	0	0	0	0
0	0	0	0	1	0	0	0	0	0	1	0
0	0	0	0	1	0	0	0	0	0	0	0
0	0	0	0	0	0	0	0	1	1	0	0
1	0	0	0	0	0	0	0	0	0	1	0
0	0	0	1	0	0	0	0	0	0	1	0
0	1	0	0	0	0	0	0	0	0	0	0
1	0	0	0	0	0	0	0	0	0	0	0
0	0	0	0	0	0	0	0	1	1	0	0
0	1	0	0	0	0	0	0	0	0	0	0
0	0	0	0	0	0	0	0	1	0	0	0
0	1	0	0	0	0	0	0	0	0	0	0
1	0	0	0	0	0	0	0	0	0	0	0
0	0	0	0	0	0	0	0	1	1	0	0
0	0	0	0	1	0	0	0	0	0	0	0
1	0	0	0	0	0	0	0	0	0	0	0
0	1	0	0	0	0	0	0	0	0	0	0
0	0	0	0	0	0	0	1	0	0	0	0
0	0	0	0	0	0	0	0	1	0	1	0
0	0	0	0	1	0	0	0	0	0	0	0
0	0	0	0	0	0	0	0	1	1	0	0
0	0	0	0	0	0	0	0	1	0	0	0
1	0	0	0	1	0	0	0	0	0	1	0
0	0	0	0	0	0	0	0	1	0	0	0
0	0	0	0	0	0	0	0	1	1	0	0
0	1	0	0	0	0	0	0	0	0	0	0
0	0	0	0	0	0	0	0	1	0	1	0
0	1	0	0	0	0	0	0	0	0	1	0
0	0	0	0	0	0	0	0	1	1	0	0
0	1	0	0	0	0	0	0	0	0	0	0
0	1	0	0	0	0	0	0	0	0	1	1
1	0	0	0	0	0	0	0	0	0	0	0
1	0	0	0	0	0	0	0	0	1	0	0
0	0	0	0	1	0	0	0	0	1	0	0
0	0	0	0	0	0	0	0	1	1	0	0
0	0	0	0	0	0	0	0	1	0	0	0
0	1	0	0	0	0	0	0	0	0	0	0
0	0	0	0	0	0	0	0	1	0	0	0
0	1	0	0	0	0	0	0	0	0	1	0
1	0	0	0	0	0	0	0	0	1	0	0
0	0	0	0	0	0	0	0	0	0	0	0
0	0	0	0	0	0	0	0	1	0	1	0
0	0	0	0	0	0	0	0	1	0	1	0
0	0	0	0	1	0	0	0	0	0	0	0
0	1	0	0	0	0	0	0	0	0	0	0
0	1	0	0	0	0	0	0	0	0	0	0
0	0	0	0	0	0	0	0	1	1	0	0
0	0	0	0	0	0	0	0	1	0	0	0
0	0	0	0	0	0	0	0	1	1	0	0
0	0	1	0	0	0	0	0	0	0	1	0
0	0	0	0	0	0	0	0	1	0	0	0
0	1	0	0	0	0	0	0	0	0	0	0
0	1	0	0	0	0	0	0	0	0	0	0
0	1	0	0	0	0	0	0	0	0	0	0
0	0	1	0	0	0	0	0	0	0	0	0
0	1	0	0	0	0	0	0	0	0	0	0
0	0	1	0	0	0	0	0	0	0	0	0
0	1	0	0	0	0	0	0	0	0	0	0
0	0	0	0	0	0	0	0	1	0	1	0
0	0	0	0	1	0	0	0	0	0	0	0
0	0	1	0	0	0	0	0	0	0	0	0
0	0	0	0	0	0	0	0	1	0	0	0
1	0	0	0	0	0	0	0	0	0	0	0
0	0	1	0	0	0	0	0	0	0	1	0
1	0	0	0	1	0	0	0	0	0	0	0
0	0	1	0	0	0	0	0	0	0	0	0
1	1	0	0	0	0	0	0	0	0	1	0
0	0	0	0	0	0	0	0	0	1	0	0
0	0	0	0	0	0	0	0	1	1	0	0
1	0	0	0	0	0	0	0	0	0	0	0
0	0	0	0	1	0	0	0	0	0	0	0
0	1	0	0	0	0	0	0	0	0	0	0
0	0	0	0	0	0	1	0	0	0	0	0
0	0	0	0	1	0	0	0	0	0	0	0
0	1	0	0	0	0	0	0	0	0	0	0
0	0	0	0	0	0	0	0	1	1	0	0
0	0	0	0	1	0	0	0	0	0	0	0
0	0	0	0	0	0	0	0	0	1	0	0
1	0	0	0	0	0	0	0	0	0	0	0
0	0	0	0	0	0	0	0	0	1	0	0
0	0	0	0	1	0	0	0	0	0	0	0
0	0	0	0	0	0	0	0	1	0	0	0
0	0	0	0	0	0	0	0	1	0	0	0
0	1	0	0	0	0	0	0	0	0	0	0
1	0	0	0	0	0	0	0	0	1	0	0
0	0	0	0	0	0	0	0	1	0	0	0
0	0	0	0	0	1	0	0	0	0	1	0
0	0	0	0	1	0	0	0	0	0	0	0
0	0	0	0	0	0	0	0	1	0	0	0
1	0	0	0	0	0	0	0	0	0	1	0
0	1	0	0	0	0	0	0	0	0	0	0
0	1	0	0	0	0	0	0	0	0	0	0
0	0	0	0	0	0	0	0	1	1	0	0
0	0	0	0	0	0	0	0	1	0	1	0
0	0	0	0	0	0	0	0	1	1	0	0
0	0	1	0	0	0	0	0	0	0	1	0
0	1	0	0	0	0	0	0	0	0	0	0
0	1	0	0	0	0	0	0	0	0	0	0
0	0	0	0	0	0	0	0	1	1	0	0
0	0	0	0	1	0	0	0	0	0	0	0
0	0	0	0	1	0	0	0	0	0	1	0
0	0	0	1	0	0	0	0	0	0	0	0
1	0	0	0	0	0	0	0	0	0	0	0
0	1	0	0	0	0	0	0	0	0	0	0
0	1	0	0	0	0	0	0	0	0	0	0
0	0	0	0	0	0	0	0	1	0	1	0
0	0	0	1	0	0	0	0	0	0	1	0
0	0	0	0	0	0	0	0	1	0	0	0
0	0	1	0	0	0	0	0	0	0	0	0
0	0	0	0	0	0	0	0	1	0	0	1
0	0	0	0	1	0	0	0	0	0	1	0
1	0	0	0	0	0	0	0	0	0	0	0
1	1	0	0	0	0	0	0	0	0	1	0
0	1	0	0	0	0	0	0	0	0	0	0
0	1	0	0	0	0	0	0	0	0	0	0
0	1	0	0	0	0	0	0	0	0	0	0
0	0	0	0	0	0	0	0	1	1	0	0
1	0	0	0	0	0	0	0	0	0	0	0
0	0	0	0	0	0	0	0	1	0	0	0
0	0	0	0	0	0	0	0	1	0	1	0
0	1	0	0	0	0	0	0	0	0	0	0
0	0	0	0	0	0	0	0	1	0	0	0
1	0	0	0	0	0	0	0	0	0	1	0
0	1	0	0	0	0	0	0	0	0	0	0
0	0	0	0	0	0	0	0	1	0	0	0
0	1	0	0	0	0	0	0	0	0	1	0
0	0	0	0	1	0	0	0	0	0	0	0
0	1	0	0	0	0	0	0	0	0	0	0
0	1	0	0	0	0	0	0	0	0	1	0
0	0	0	0	0	0	0	0	1	0	1	0
0	0	0	0	0	0	0	0	1	0	0	0
0	1	0	0	0	0	0	0	0	0	0	0
0	0	0	0	1	0	0	0	0	0	0	0
0	1	0	0	0	0	0	0	0	0	0	0
1	0	0	0	0	0	0	0	0	0	0	0
0	1	0	0	0	0	0	0	0	0	0	0
0	1	0	0	0	0	0	0	0	0	0	0
0	1	0	0	0	0	0	0	0	0	0	0
0	0	1	0	0	0	0	0	0	0	1	0
1	0	0	0	0	0	0	0	0	0	0	0
0	1	0	0	0	0	0	0	0	0	0	0
0	1	0	0	0	0	0	0	0	0	0	0
1	0	0	0	0	0	0	0	0	0	0	0
0	1	0	0	0	0	0	0	0	0	0	0
0	1	0	0	0	0	0	0	0	0	0	0
0	0	0	0	0	0	0	0	1	1	0	0
0	0	0	0	1	0	0	0	0	0	0	0
0	0	0	0	0	0	0	1	0	0	1	0
0	1	0	0	0	0	0	0	0	0	0	0
0	0	0	0	0	0	0	0	1	0	0	0
1	0	0	0	0	0	0	0	0	0	0	0
1	0	0	0	0	0	0	0	0	0	0	0
0	0	0	0	0	0	0	0	1	1	0	0
0	1	0	0	0	0	0	0	0	0	0	0
0	0	0	0	0	0	1	0	0	0	0	0
0	1	0	0	0	0	0	0	0	0	0	0
0	1	0	0	0	0	0	0	0	0	0	0
0	0	0	0	0	0	0	0	1	0	0	0
0	1	0	0	0	0	0	0	0	0	0	0
1	0	0	0	0	0	0	0	0	0	0	0
0	1	0	0	0	0	0	0	0	0	0	0
0	1	0	0	0	0	0	0	0	0	0	0
0	0	1	0	0	0	0	0	0	0	1	0
0	0	0	0	0	0	0	0	1	1	0	0
1	0	0	0	0	0	0	0	0	0	0	0
1	0	0	0	0	0	0	0	0	0	0	0
0	0	0	0	0	0	0	0	1	1	0	0
0	0	0	0	0	0	0	0	1	0	0	0
1	0	0	0	0	0	0	0	0	0	0	0
1	0	0	0	0	0	0	0	0	0	0	0
0	0	0	0	1	0	0	0	0	0	0	0
0	1	0	0	0	0	0	0	0	0	0	0
0	1	0	0	0	0	0	0	0	0	0	0
0	0	0	0	0	0	0	0	1	0	1	0
0	1	0	0	0	0	0	0	0	0	0	0
0	0	0	0	0	0	0	0	1	1	0	0
1	0	0	0	0	0	0	0	0	0	0	0
0	0	0	0	0	0	0	0	1	0	0	0
1	0	0	0	0	0	0	0	0	0	0	0
0	1	0	0	0	0	0	0	0	0	0	0
0	0	0	0	0	0	0	0	1	1	0	0
0	1	0	0	0	0	0	0	0	0	0	0
0	1	0	0	0	0	0	0	0	0	0	0
0	1	0	0	0	0	0	0	0	0	0	0
0	0	0	0	0	0	1	0	0	0	0	0
0	0	0	0	0	0	0	0	1	1	0	0
0	0	0	0	0	0	0	0	1	0	1	0
0	0	0	0	0	0	0	0	1	0	1	0
0	0	1	0	0	0	0	0	0	0	1	0
0	1	0	0	0	0	0	0	0	0	0	0
0	0	0	0	0	0	0	0	1	0	0	0
0	0	0	0	0	0	0	0	1	1	0	0
0	1	0	0	0	0	0	0	0	0	0	0
0	0	0	0	0	0	0	0	1	1	0	0
0	1	0	0	0	0	0	0	0	0	0	0
0	0	0	0	0	0	0	0	1	1	0	0
0	0	0	0	0	0	0	0	1	0	0	0
0	0	0	0	0	0	0	0	1	0	0	0
0	1	0	0	0	0	0	0	0	0	0	0
0	0	0	1	0	0	0	0	0	0	0	0
0	0	0	0	0	0	0	0	1	1	0	0
0	0	0	0	0	0	0	0	1	0	1	0
0	1	0	0	0	0	0	0	0	0	0	0
0	0	0	0	0	0	0	0	1	1	0	0
0	1	0	0	0	0	0	0	0	0	0	0
0	0	0	0	0	0	0	1	0	0	0	0
0	0	0	0	0	0	0	0	1	0	0	0
0	0	0	0	0	0	0	0	1	1	0	0
0	0	0	0	0	0	0	0	1	0	0	0
0	0	0	0	0	0	0	0	1	1	0	0
0	0	0	0	1	0	0	0	0	0	0	0
0	0	0	0	1	0	0	0	0	0	0	0
0	0	1	0	0	0	0	0	0	0	0	0
0	0	0	0	0	0	0	0	1	0	0	0
0	0	0	0	0	0	0	0	1	1	0	0
0	0	0	0	0	0	0	0	1	0	1	0
0	0	0	0	0	0	0	0	1	1	0	0
0	0	0	0	0	0	0	0	1	0	0	0
0	0	0	0	0	0	1	0	0	0	0	0
0	0	0	0	0	0	0	0	1	1	0	0
0	0	0	0	0	0	0	0	1	0	1	0
0	1	0	0	0	0	0	0	0	0	0	0
0	0	0	0	0	0	0	0	1	0	0	0
0	1	0	0	0	0	0	0	0	0	0	0
0	1	0	0	0	0	0	0	0	0	0	0
0	0	0	0	1	0	0	0	0	0	0	0
0	1	0	0	0	0	0	0	0	0	0	0
0	0	0	0	0	0	0	0	1	0	0	0
0	0	0	0	0	0	0	0	1	1	0	0
0	1	0	0	0	0	0	0	0	0	0	0
0	1	0	0	0	0	0	0	0	0	0	0
0	0	0	0	0	0	0	0	1	0	0	0
0	1	0	0	0	0	0	0	0	0	0	0
0	0	0	0	0	0	0	0	1	1	0	0
0	1	0	0	0	0	0	0	0	0	0	0
0	0	0	0	0	0	0	0	1	0	0	0
0	1	0	0	0	0	0	0	0	0	0	0
0	1	0	0	0	0	0	0	0	0	0	0
0	1	0	0	0	0	0	0	0	0	0	0
0	1	0	0	0	0	0	0	0	0	0	0
1	0	0	0	0	0	0	0	0	0	0	0
0	0	0	0	1	0	0	0	0	0	0	0
0	0	0	0	0	0	0	0	1	0	1	0
0	1	0	0	0	0	0	0	0	0	0	0
0	0	0	0	0	0	0	0	1	0	0	0
0	1	0	0	0	0	0	0	0	0	0	0
0	0	0	0	0	0	0	0	1	0	1	0
0	0	0	0	0	0	0	0	1	1	0	0
0	0	0	0	0	0	0	0	1	1	0	0
0	0	0	0	0	0	0	0	1	0	0	0
0	0	0	0	0	0	0	0	1	1	0	0
0	0	0	0	0	1	0	0	0	0	0	0
0	1	0	0	0	0	0	0	0	0	1	0
0	1	0	0	0	0	0	0	0	0	0	0
0	0	0	0	0	0	0	0	1	0	0	0
0	1	0	0	0	0	0	0	0	0	0	0
0	0	0	0	0	0	0	0	1	0	0	0
1	0	0	0	0	0	0	0	0	0	0	0
1	0	0	0	0	0	0	0	0	0	0	0
0	0	0	0	0	0	0	0	1	0	1	0
0	0	0	0	0	0	0	0	1	0	0	0
1	0	0	0	0	0	0	0	0	1	0	0
0	0	0	0	0	0	0	0	1	0	1	1
0	0	0	0	0	0	1	0	0	0	1	0
0	1	0	0	0	0	0	0	0	0	0	0
0	0	0	0	0	0	0	0	1	1	0	0
0	1	0	0	0	0	0	0	0	0	0	0
0	0	0	0	0	0	0	0	1	1	0	0
0	1	0	0	0	0	0	0	0	0	0	0
0	0	0	0	0	0	0	0	1	0	1	0
0	1	0	0	0	0	0	0	0	0	0	0
0	0	0	0	0	0	0	0	1	1	0	0
0	0	1	0	0	0	0	0	0	0	1	0
0	0	0	0	0	0	0	0	1	0	0	0
0	0	1	0	0	0	0	0	0	0	0	0
0	1	0	0	0	0	0	0	0	0	0	0
0	0	0	0	0	0	0	0	1	1	0	0
0	0	1	0	0	0	0	0	0	1	0	0
0	0	0	0	0	0	0	0	1	0	1	0
0	1	0	0	0	0	0	0	0	0	0	0
0	1	0	0	0	0	0	0	0	0	0	0
0	0	0	0	0	0	0	0	1	0	1	0
0	0	1	0	0	0	0	0	0	0	1	0
0	0	0	0	0	0	0	0	1	0	1	0
0	1	0	0	0	0	0	0	0	0	0	0
0	0	0	0	1	0	0	0	0	0	0	0
0	0	0	0	0	0	0	0	1	0	1	0
0	0	0	0	0	0	0	0	1	0	0	0
1	0	0	0	0	0	0	0	0	0	0	0
0	0	0	0	0	0	0	0	1	0	0	0
0	0	0	0	0	0	0	0	1	0	0	0
0	1	0	0	0	0	0	0	0	0	0	0
0	0	0	0	0	0	0	0	1	1	0	0
0	0	0	0	0	0	0	0	1	0	0	0
0	0	0	0	0	0	0	0	1	0	1	0
0	1	0	0	0	0	0	0	0	0	1	0
0	0	0	0	0	0	0	0	1	1	0	0
0	1	0	0	0	0	0	0	0	0	0	0
0	0	0	0	0	0	0	0	0	0	0	0
0	0	0	0	1	0	0	0	0	0	0	0
0	1	0	0	0	0	0	0	0	0	0	0
0	1	0	0	0	0	0	0	0	0	0	0
0	0	0	0	0	0	0	0	1	1	0	0
0	0	0	1	0	0	0	0	0	0	1	0
0	0	1	0	0	0	0	0	0	0	0	0
0	1	0	0	0	0	0	0	0	0	0	0
0	0	0	0	0	0	0	1	0	0	0	0
0	0	0	0	0	0	0	0	1	0	1	0
0	0	0	0	0	0	0	0	1	1	0	0
0	0	0	0	0	0	0	0	1	1	0	0
1	0	0	0	0	0	0	0	0	0	1	0
0	0	0	0	1	0	0	0	0	0	0	0
0	0	0	0	1	0	0	0	0	0	0	0
1	0	0	0	0	0	0	0	0	0	1	0
0	1	0	0	0	0	0	0	0	0	0	0
0	1	0	0	0	0	0	0	0	0	0	0
0	0	0	0	0	0	0	0	1	1	0	0
0	0	0	0	0	0	0	0	1	0	0	0
0	1	0	0	0	0	0	0	0	0	0	0
0	1	0	0	0	0	0	0	0	0	0	0
0	1	0	0	0	0	0	0	0	0	0	0
0	1	0	0	0	0	0	0	0	0	0	0
0	0	0	0	0	0	0	0	1	0	0	0
0	0	0	0	0	0	0	0	1	1	0	0
0	0	0	0	0	0	0	0	1	1	0	0
1	0	0	0	0	0	0	0	0	0	0	0
0	0	1	0	0	0	0	0	0	0	0	0
0	1	0	0	0	0	0	0	0	0	0	0
0	1	0	0	0	0	0	0	0	0	0	0
0	0	0	0	0	0	0	0	1	0	0	0
0	0	0	0	1	0	0	0	0	0	0	0
0	1	0	0	0	0	0	0	0	0	0	0
0	0	0	0	0	0	0	0	1	1	0	0
0	0	1	0	0	0	0	0	0	0	0	0
0	0	0	0	0	0	0	0	1	0	1	0
0	1	0	0	0	0	0	0	0	0	0	0
0	0	0	0	1	0	0	0	0	0	0	0
0	0	0	0	1	0	0	0	0	0	0	0
1	0	0	0	0	0	0	0	0	0	0	0
0	1	0	0	0	0	0	0	0	0	0	0
0	1	0	0	0	0	0	0	0	0	0	0
0	0	0	0	0	0	0	0	1	0	0	0
0	1	0	0	0	0	0	0	0	0	0	0
0	0	0	0	0	0	0	0	1	1	0	0
1	0	0	0	0	0	0	0	0	0	0	0
1	0	0	0	0	0	0	0	0	0	0	0
0	1	0	0	0	0	0	0	0	0	0	0
0	1	0	0	0	0	0	0	0	0	0	0
0	1	0	0	0	0	0	0	0	0	0	0
0	0	0	0	0	0	0	0	1	0	0	0
0	1	0	0	0	0	0	0	0	0	0	0
1	0	0	0	0	0	0	0	0	0	0	0
0	1	0	0	0	0	0	0	0	0	0	0
0	1	0	0	0	0	0	0	0	0	0	0
1	0	0	0	0	0	0	0	0	0	0	0
0	0	0	0	1	0	0	0	0	0	0	0
0	0	0	0	0	0	0	0	1	0	0	0
0	0	0	0	1	0	0	0	0	0	0	0
0	0	0	0	1	0	0	0	0	0	0	0
0	0	0	0	1	0	0	0	0	0	0	0
0	0	0	0	0	0	0	0	1	1	0	0
0	0	0	0	0	0	0	0	1	0	0	0
0	0	0	0	0	0	0	0	1	1	0	0
1	0	0	0	0	0	0	0	0	0	0	0
1	0	0	0	0	0	0	0	0	0	0	0
0	1	0	0	0	0	0	0	0	0	0	0
0	0	0	0	0	0	0	0	1	0	1	0
0	1	0	0	0	0	0	0	0	0	0	0
0	0	1	0	0	0	0	0	0	0	0	0
0	0	0	0	1	0	0	0	0	0	0	0
1	0	0	0	0	0	0	0	0	0	0	0
0	1	0	0	0	0	0	0	0	0	0	0
0	0	0	0	0	0	0	0	1	1	0	0
0	1	0	0	0	0	0	0	0	0	0	0
0	1	0	0	0	0	0	0	0	0	0	0
0	1	0	0	0	0	0	0	0	0	0	0
0	1	0	0	0	0	0	0	0	0	0	0
0	1	0	0	0	0	0	0	0	0	0	0
0	0	0	0	0	0	1	0	0	0	0	0
0	1	0	0	0	0	0	0	0	0	0	0
1	0	0	0	0	0	0	0	0	0	0	0
0	0	0	0	0	0	0	0	1	1	0	0
0	0	0	0	0	0	0	0	1	0	0	0
0	0	0	0	0	0	0	0	1	1	0	0
0	0	0	0	0	0	0	0	1	0	1	0
0	0	0	0	0	0	0	0	1	1	0	0
0	0	1	0	0	0	0	0	0	0	0	0
0	1	0	0	0	0	0	0	0	0	0	0
0	0	1	0	0	0	0	0	0	0	0	0
0	0	0	0	0	0	0	1	0	0	0	0
0	0	0	0	0	0	0	0	1	0	1	0
0	1	0	0	0	0	0	0	0	0	1	0
0	1	0	0	0	0	0	0	0	0	0	0
0	0	0	0	0	0	0	0	1	1	0	0
0	0	0	0	0	0	0	0	1	1	0	0
1	0	0	0	0	0	0	0	0	0	1	0
0	0	0	0	0	0	0	0	1	0	0	0
0	0	1	0	0	0	0	0	0	0	1	0
0	1	0	0	0	0	0	0	0	0	0	0
0	0	0	0	0	0	0	0	1	1	0	0
0	0	0	0	0	0	0	0	1	0	1	0
0	1	0	0	0	0	0	0	0	0	0	0
0	1	0	0	0	0	0	0	0	0	0	0
1	0	0	0	0	0	0	0	0	0	0	0
0	0	0	0	0	0	1	0	0	0	0	0
0	0	1	0	0	0	0	0	0	0	1	0
0	0	0	0	1	0	0	0	0	0	0	0
0	1	0	0	0	0	0	0	0	0	0	0
1	0	0	0	0	0	0	0	0	0	0	0
0	0	0	0	1	0	0	0	0	0	0	0
0	1	0	0	0	0	0	0	0	0	0	0
1	0	0	0	0	0	0	0	0	0	0	0
0	1	0	0	0	0	0	0	0	0	0	0
0	0	0	0	0	0	0	0	1	0	0	0
0	1	0	0	0	0	0	0	0	0	0	0
0	0	0	0	1	0	0	0	0	0	0	0
0	0	0	0	0	0	0	0	1	1	0	0
0	1	0	0	0	0	0	0	0	0	0	0
0	0	0	0	0	0	0	0	1	1	0	0
0	1	0	0	0	0	0	0	0	0	0	0
0	1	0	0	0	0	0	0	0	0	0	0
0	0	0	0	1	0	0	0	0	0	0	0
0	0	0	0	0	0	0	0	1	0	0	0
0	0	0	0	0	0	0	0	1	1	0	0
0	0	0	0	0	0	0	0	1	0	0	0
1	1	0	0	0	0	0	0	0	0	1	0
1	0	0	0	0	0	0	0	0	0	0	0
0	0	0	0	0	0	0	0	0	1	0	0
0	0	0	0	1	0	0	0	0	0	0	0
0	0	0	0	0	0	0	0	1	1	0	0
0	0	0	0	0	0	0	0	1	0	0	0
0	1	0	0	0	0	0	0	0	0	0	0
0	1	0	0	0	0	0	0	0	0	0	0
0	0	0	0	0	0	0	0	1	0	0	1
0	1	0	0	0	0	0	0	0	0	0	0
0	1	0	0	0	0	0	0	0	0	0	0
0	1	0	0	0	0	0	0	0	0	0	0
0	0	0	0	1	0	0	0	0	0	0	0
0	0	0	0	0	0	0	0	1	0	0	0
0	0	1	0	0	0	0	0	0	0	0	0
0	0	0	0	0	0	0	0	1	1	0	0
0	1	0	0	0	0	0	0	0	0	0	0
0	0	0	0	0	0	0	0	1	1	0	0
1	1	0	0	0	0	0	0	0	0	1	0
0	0	0	0	0	0	0	0	1	0	0	0
1	0	0	0	0	0	0	0	0	0	0	0
0	1	0	0	0	0	0	0	0	0	0	0
0	1	0	0	0	0	0	0	0	0	0	0
0	0	0	0	0	0	0	0	1	0	0	0
0	0	0	0	0	0	0	0	1	0	0	0
0	1	0	0	0	0	0	0	0	0	0	0
0	1	0	0	0	0	0	0	0	0	0	0
1	1	0	0	0	0	0	0	0	0	0	0
0	0	0	0	1	0	0	0	0	1	0	0
0	0	1	0	0	0	0	0	0	0	1	0
1	0	0	0	0	0	0	0	0	0	0	0
0	1	0	0	0	0	0	0	0	0	0	0
0	0	0	0	0	0	0	0	1	0	1	0
0	1	0	0	0	0	0	0	0	0	0	0
0	0	0	0	0	0	0	0	1	1	0	0
0	0	0	0	1	0	0	0	0	0	0	0
0	1	0	0	0	0	0	0	0	0	0	0
0	1	0	0	0	0	0	0	0	0	0	0
0	1	0	0	0	0	0	0	0	0	1	0
0	1	0	0	0	0	0	0	0	0	0	0
0	0	0	1	0	0	0	0	0	0	1	0
0	1	0	0	0	0	0	0	0	0	0	0
0	1	0	0	0	0	0	0	0	0	0	0
0	1	0	0	0	0	0	0	0	0	0	0
0	1	0	0	0	0	0	0	0	0	0	0
0	0	0	0	1	0	0	0	0	0	0	0
0	0	1	0	0	0	0	0	0	0	0	0
0	0	0	0	0	0	0	0	1	0	1	0
0	0	1	0	0	0	0	0	0	0	0	0
0	0	1	0	0	0	0	0	0	0	1	0
0	1	0	0	0	0	0	0	0	0	0	0
0	0	0	0	0	0	0	0	1	1	0	0
0	1	0	0	0	0	0	0	0	0	0	0
0	1	0	0	0	0	0	0	0	0	0	0
0	0	0	0	0	0	0	0	1	0	0	0
0	1	0	0	0	0	0	0	0	0	0	0
0	0	0	0	0	1	0	0	0	0	0	0
0	1	0	0	0	0	0	0	0	0	0	0
0	0	0	0	0	0	0	0	1	0	0	0
0	0	0	0	0	0	0	0	1	0	0	0
0	1	0	0	0	0	0	0	0	0	0	0
0	0	0	0	0	0	0	0	1	0	1	0
0	0	1	0	0	0	0	0	0	0	1	0
1	0	0	0	0	0	0	0	0	0	0	0
1	1	0	0	0	0	0	0	0	0	1	0
0	0	0	0	0	0	0	0	1	1	0	0
0	1	0	0	0	0	0	0	0	0	0	0
0	1	0	0	0	0	0	0	0	0	0	0
0	0	0	0	0	0	0	0	1	0	0	0
0	0	0	0	0	0	0	0	1	1	0	0
1	0	0	0	0	0	0	0	0	0	0	0
0	0	0	0	0	0	0	0	1	1	0	0
0	1	0	0	0	0	0	0	0	0	0	0
0	1	0	0	0	0	0	0	0	0	0	0
0	0	0	0	0	0	0	0	1	0	0	0
0	0	0	0	0	0	0	0	1	0	0	0
0	0	0	0	0	0	0	0	1	1	0	0
0	0	0	0	0	0	0	0	1	1	0	0
1	0	0	0	0	0	0	0	0	0	0	0
0	0	0	0	0	0	0	0	1	1	0	0
0	1	0	0	0	0	0	0	0	0	0	0
0	0	1	0	0	0	0	0	0	0	1	0
0	1	0	0	0	0	0	0	0	0	0	0
0	1	0	0	0	0	0	0	0	0	0	0
0	1	0	0	0	0	0	0	0	0	0	0
0	0	0	0	1	0	0	0	0	0	0	0
0	0	0	0	1	0	0	0	0	0	0	0
0	0	0	0	0	0	0	0	1	1	0	0
0	1	0	0	0	0	0	0	0	0	0	0
0	0	0	0	0	0	0	0	1	0	0	0
0	1	0	0	0	0	0	0	0	0	0	0
0	0	0	0	0	0	0	0	1	1	0	0
1	0	0	0	0	0	0	0	0	0	0	0
0	1	0	0	0	0	0	0	0	0	0	0
1	0	0	0	0	0	0	0	0	0	0	0
1	0	0	0	0	0	0	0	0	0	0	0
0	0	0	0	0	0	0	0	1	0	0	0
0	0	0	0	0	0	0	0	1	1	0	0
0	1	0	0	0	0	0	0	0	0	0	0
0	0	0	0	0	0	0	1	0	0	0	0
0	0	0	0	0	0	0	0	1	0	1	0
1	0	0	0	0	0	0	0	0	0	0	0
0	1	0	0	0	0	0	0	0	0	0	0
0	0	0	0	0	0	0	0	1	1	0	0
0	0	0	0	0	0	0	0	1	0	0	1
0	0	0	0	1	0	0	0	0	0	0	0
0	1	0	0	0	0	0	0	0	0	0	0
1	0	0	0	0	0	0	0	0	0	0	0
0	0	0	0	0	0	0	0	1	1	0	0
0	0	0	0	0	0	0	0	1	1	0	0
1	0	0	0	0	0	0	0	0	0	0	0
0	0	0	0	0	0	0	0	1	1	0	0
0	1	0	0	0	0	0	0	0	0	0	0
0	1	0	0	0	0	0	0	0	0	0	0
1	0	0	0	0	0	0	0	0	0	0	0
0	0	0	0	0	0	0	0	1	0	0	0
1	0	0	0	0	0	0	0	0	1	0	0
0	1	0	0	0	0	0	0	0	0	0	0
0	1	0	0	0	0	0	0	0	0	0	0
1	0	0	0	0	0	0	0	0	0	0	0
0	0	0	0	0	0	0	0	1	0	0	0
0	1	0	0	0	0	0	0	0	0	0	0
0	0	1	0	0	0	0	0	0	0	0	0
0	0	0	0	0	0	0	0	1	1	0	0
0	1	0	0	0	0	0	0	0	0	0	0
1	0	0	0	0	0	0	0	0	0	0	0
0	0	0	0	0	0	0	0	1	0	1	0
0	0	0	0	1	0	0	0	0	0	0	0
0	0	0	0	0	0	0	0	1	1	0	0
1	0	0	0	0	0	0	0	0	0	1	0
0	1	0	0	0	0	0	0	0	0	0	0
1	0	0	0	0	0	0	0	0	0	0	0
1	0	0	0	0	0	0	0	0	0	0	0
0	1	0	0	0	0	0	0	0	0	0	0
0	0	0	0	0	0	0	0	1	1	0	0
0	0	0	0	0	0	0	0	1	1	0	0
0	0	0	0	1	0	0	0	0	0	0	0
0	0	0	0	0	0	0	0	1	1	0	0
0	0	0	0	0	0	0	0	1	1	0	0
0	0	0	0	0	0	0	0	1	0	0	0
1	1	0	0	0	0	0	0	0	0	0	0
1	0	0	0	0	0	0	0	0	0	0	0
0	0	0	0	0	0	0	0	1	0	1	0
1	0	0	0	0	0	0	0	0	0	1	0
0	1	0	0	0	0	0	0	0	0	0	0
0	0	0	0	0	0	1	0	0	1	0	0
0	1	0	0	0	0	0	0	0	0	0	0
0	0	0	0	0	0	1	0	0	0	0	0
1	0	0	0	0	0	0	0	0	0	0	0
0	1	0	0	0	0	0	0	0	0	0	0
0	0	1	0	0	0	0	0	0	1	0	0
0	0	1	0	0	0	0	0	0	0	0	0
0	0	1	0	0	0	0	0	0	0	0	0
0	1	0	0	0	0	0	0	0	0	1	0
0	1	0	0	0	0	0	0	0	0	0	0
0	0	0	0	0	0	0	0	1	1	0	0
0	1	0	0	0	0	0	0	0	0	0	0
0	1	0	0	0	0	0	0	0	0	0	0
0	0	0	0	0	0	0	0	1	0	0	0
1	0	0	0	0	0	0	0	0	0	0	0
0	1	0	0	0	0	0	0	0	0	1	0
0	0	0	0	0	0	0	0	1	1	0	0
0	0	0	0	0	0	0	0	1	0	0	0
0	0	0	0	0	0	0	0	1	0	1	0
0	0	1	0	0	0	0	0	0	0	0	0
0	1	0	0	0	0	0	0	0	0	0	0
0	0	1	0	0	0	0	0	0	0	0	0
0	0	0	0	0	0	0	0	1	1	0	0
0	1	0	0	0	0	0	0	0	0	0	0
0	0	1	0	0	0	0	0	0	0	0	0
0	0	0	0	1	0	0	0	0	0	0	0
0	0	1	0	0	0	0	0	0	0	0	0
0	0	1	0	0	0	0	0	0	0	1	0
0	0	0	0	1	0	0	0	0	0	0	0
0	0	0	0	0	0	0	0	1	1	0	0
0	1	0	0	0	0	0	0	0	0	0	0
0	1	0	0	0	0	0	0	0	0	0	0
1	0	0	0	0	0	0	0	0	0	1	0
0	0	0	0	0	0	0	0	1	1	0	0
0	1	0	0	0	0	0	0	0	0	0	0
0	1	0	0	0	0	0	0	0	0	0	0
0	0	0	1	0	0	0	0	0	0	1	0
0	0	0	0	0	0	0	0	1	1	0	0
0	0	0	0	0	0	0	0	1	0	0	0
0	0	0	0	0	0	0	0	1	1	0	0
0	0	0	0	0	0	0	0	1	0	0	0
0	0	0	0	0	0	0	0	1	1	0	0
1	0	0	0	0	0	0	0	0	0	0	0
0	0	0	0	0	0	1	0	0	1	0	0
0	1	0	0	0	0	0	0	0	0	0	0
0	0	0	0	0	0	0	0	1	1	0	0
1	0	0	0	0	0	0	0	0	0	0	0
1	0	0	0	0	0	0	0	0	0	0	0
1	0	0	0	0	0	0	0	0	0	0	0
0	0	0	0	0	0	0	0	1	1	0	0
0	0	0	0	0	0	0	0	1	0	0	0
1	0	0	0	0	0	0	0	0	0	0	0
0	1	0	0	0	0	0	0	0	0	0	0
0	1	0	0	0	0	0	0	0	0	0	0
0	1	0	0	0	0	0	0	0	0	0	0
0	0	0	0	0	0	0	0	1	1	0	0
0	0	0	0	0	0	0	0	1	1	0	0
0	0	0	0	0	0	0	0	1	0	0	0
0	0	0	0	0	0	0	0	1	0	0	0
0	1	0	0	0	0	0	0	0	0	0	0
0	0	0	0	0	0	0	0	1	1	0	0
0	0	0	0	0	0	0	0	1	1	0	0
1	0	0	0	0	0	0	0	0	0	0	0
0	1	0	0	0	0	0	0	0	0	0	0
0	0	0	0	0	0	1	0	0	0	0	0
[truncated: 1 more rows]
