# Supplementary material for: Transformers and large language models are efficient feature extractors for electronic health record studies
Source: Commun Med (Lond). 2025 Mar 21;5:83. doi: 10.1038/s43856-025-00790-1 (PMC11928488; doi:10.1038/s43856-025-00790-1)
Supplement: Supplementary file 7 — Supplementary Data 4 [file 43856_2025_790_MOESM7_ESM.xlsx]

## Sheet: Figure_4
SourceByDiagCode	SourceByIndication	n
Abdominal	Abdominal	5096
Abdominal	CNS	11
Abdominal	ENT	7
Abdominal	Multiple sources	716
Abdominal	Orthopedic	21
Abdominal	Other	35
Abdominal	Respiratory	224
Abdominal	Skin, soft tissue	121
Abdominal	Unspecific	2079
Abdominal	Urinary	132
CNS	CNS	319
CNS	ENT	2
CNS	Multiple sources	71
CNS	Orthopedic	8
CNS	Other	3
CNS	Respiratory	5
CNS	Skin, soft tissue	11
CNS	Unspecific	69
CNS	Urinary	3
Multiple sources	Abdominal	600
Multiple sources	CNS	64
Multiple sources	ENT	9
Multiple sources	Multiple sources	2393
Multiple sources	Orthopedic	61
Multiple sources	Other	49
Multiple sources	Respiratory	1224
Multiple sources	Skin, soft tissue	182
Multiple sources	Unspecific	663
Multiple sources	Urinary	1779
Other	Abdominal	520
Other	CNS	5
Other	ENT	6
Other	Multiple sources	175
Other	Orthopedic	12
Other	Other	285
Other	Respiratory	59
Other	Skin, soft tissue	213
Other	Unspecific	2000
Other	Urinary	185
Respiratory	Abdominal	1069
Respiratory	CNS	105
Respiratory	ENT	1315
Respiratory	Multiple sources	4746
Respiratory	Orthopedic	186
Respiratory	Other	384
Respiratory	Respiratory	29263
Respiratory	Skin, soft tissue	1077
Respiratory	Unspecific	6509
Respiratory	Urinary	972
Skin, soft tissue, orthopedic	Abdominal	93
Skin, soft tissue, orthopedic	CNS	55
Skin, soft tissue, orthopedic	ENT	10
Skin, soft tissue, orthopedic	Multiple sources	347
Skin, soft tissue, orthopedic	Orthopedic	232
Skin, soft tissue, orthopedic	Other	43
Skin, soft tissue, orthopedic	Respiratory	230
Skin, soft tissue, orthopedic	Skin, soft tissue	905
Skin, soft tissue, orthopedic	Unspecific	2338
Skin, soft tissue, orthopedic	Urinary	182
Unspecific	Abdominal	13270
Unspecific	CNS	1376
Unspecific	ENT	2794
Unspecific	Multiple sources	8698
Unspecific	Orthopedic	3948
Unspecific	Other	11779
Unspecific	Respiratory	23784
Unspecific	Skin, soft tissue	14802
Unspecific	Unspecific	120707
Unspecific	Urinary	12286
Urinary	Abdominal	258
Urinary	CNS	23
Urinary	ENT	9
Urinary	Multiple sources	3081
Urinary	Orthopedic	41
Urinary	Other	45
Urinary	Respiratory	559
Urinary	Skin, soft tissue	150
Urinary	Unspecific	1356
Urinary	Urinary	14124
